# Supplementary material for: Crystal structure of 4-nitro­phenyl 6-O-ethyl-β-d-galacto­pyran­oside monohydrate
Source: Acta Crystallogr E Crystallogr Commun. 2017 Mar 28;73(Pt 4):598–601. doi: 10.1107/S2056989017004595 (PMC5382630; doi:10.1107/S2056989017004595)
Supplement: Supplementary file 1 [file e-73-00598-sup1.cif]

##############################################################################
#                                                                            #
# This CIF contains the data in a paper accepted for publication in          #
# Acta Crystallographica Section E. It conforms to the requirements of       #
# Notes for Authors for Acta Crystallographica Section E, and has been       #
# peer reviewed under the auspices of the IUCr Commission on Journals.       #
#                                                                            #
# Full details of the Crystallographic Information File format               #
# are given in the paper "The Crystallographic Information File (CIF):       #
# a New Standard Archive File for Crystallography" by S. R. Hall, F. H.      #
# Allen and I. D. Brown [Acta Cryst. (1991), A47, 655-685].                  #
#                                                                            #
# The current version of the core CIF dictionary is obtainable from          #
# ftp://ftp.iucr.org/pub/cif_core.dic.                                       #
#                                                                            #
# Software is freely available for graphical display of the structure(s)     #
# in this CIF. For information consult the CIF software page                 #
# http://www.iucr.org/resources/cif/software.                                #
#                                                                            #
# This file may be used for bona fide research purposes within the           #
# scientific community so long as proper attribution is given to the journal # 
# article from which it was obtained.                                        #
#                                                                            #
##############################################################################
data_I
_audit_creation_method     'CrysAlis PRO (Rigaku OD, 2015)'
_journal_date_recd_electronic     2017-02-17
_journal_date_accepted     2017-03-22
_journal_name_full     'Acta Crystallographica, Section E'
_journal_year     2017
_journal_volume     73
_journal_issue      4
_journal_page_first     598
_journal_page_last     601
_journal_paper_category     GO
_journal_paper_doi     10.1107/S2056989017004595
_journal_coeditor_code     ZS2376
_publ_contact_author_name     'Bruno Leonardo Silva'
_publ_contact_author_address
;
Departamento de Produtos Farmac\^euticos - Faculdade de Farma\'acia -
Universidade Federal de Minas Gerais - Avenida Ant\^onio Carlos 6627, Belo
Horizonte MG, 31.270-901, Brazil
;
_publ_contact_author_email     brunoleoufmg@hotmail.com
_publ_contact_author_fax     '+55 (31) 3409-6935'
_publ_contact_author_phone     '+55 (31) 3409-6973'
_publ_section_title
;
Crystal structure of 4-nitrophenyl
6-<i>O</i>-ethyl-\b-<i>D</i>-galactopyranoside monohydrate
;
_publ_section_title_footnote     .
loop_
    _publ_author_name
    _publ_author_footnote
    _publ_author_address
    'Silva, Bruno Leonardo' .
;\
Departamento de Produtos Farmac\^euticos -- Faculdade de Farm\'acia -- \
Universidade Federal de Minas Gerais -- Avenida Ant\^onio Carlos 6627,
Belo Horizonte MG, 31.270-901, Brazil
;
    'Alves, Ricardo Jos\'e' .
;\
Departamento de Produtos Farmac\^euticos -- Faculdade de Farm\'acia -- \
Universidade Federal de Minas Gerais -- Avenida Ant\^onio Carlos 6627,
Belo Horizonte MG, 31.270-901, Brazil
;
    'Speziali, Nivaldo L\'ucio' .
;\
Departamento de F\'isica -- Instituto de Ci\^encias Exatas -- Universidade \
Federal de Minas Gerais -- Avenida Ant\^onio Carlos 6627, Belo Horizonte MG,
31.270-901, Brazil
;
_publ_section_synopsis
;
The pyranoid ring of the title compound C~14~H~19~NO~8~\\cdotH~2~O has a
^4^<i>C</i>~1~ conformation and the 4-nitrophenyl moiety is essentially
planar. The galactoside molecules are connected by several O---H...O hydrogen
bonds, forming a sheet lying parallel to (100), and by intermolecular C---H...O
interactions.
;
_chemical_name_systematic
;
4-Nitrophenyl 6-<i>O</i>-ethyl-\b-<i>D</i>-galactopyranoside monohydrate
;
_chemical_name_common     ?
_chemical_formula_moiety     'C14 H19 N O8, H2 O'
_chemical_formula_sum     'C14 H21 N O9'
_chemical_formula_iupac     'C14 H19 N O8, H2 O'
_chemical_formula_weight     347.32
_chemical_melting_point     424.5
_chemical_melting_point_gt     424.1
_chemical_melting_point_lt     424.9
_symmetry_cell_setting     orthorhombic
_symmetry_space_group_name_H-M     'P 21 21 21'
_symmetry_space_group_name_Hall     'P 2ac 2ab'
_space_group_crystal_system     orthorhombic
_space_group_name_H-M_alt     'P 21 21 21'
loop_
    _symmetry_equiv_pos_as_xyz
    'x, y, z'
    '-x+1/2, -y, z+1/2'
    'x+1/2, -y+1/2, -z'
    '-x, y+1/2, -z+1/2'
_cell_length_a     5.1628(3)
_cell_length_b     8.1593(3)
_cell_length_c     38.5755(16)
_cell_angle_alpha     90.00
_cell_angle_beta     90.00
_cell_angle_gamma     90.00
_cell_volume     1624.99(13)
_cell_formula_units_Z     4
_cell_measurement_reflns_used     8847
_cell_measurement_theta_min     2.5290
_cell_measurement_theta_max     28.5180
_cell_measurement_temperature     293(2)
_exptl_crystal_description     rod
_exptl_crystal_colour     colourless
_exptl_crystal_size_max     0.20
_exptl_crystal_size_mid     0.15
_exptl_crystal_size_min     0.10
_exptl_crystal_density_diffrn     1.420
_exptl_crystal_density_meas     ?
_exptl_crystal_density_method     'not measured'
_exptl_crystal_F_000     736
_exptl_absorpt_coefficient_mu     0.120
_exptl_absorpt_correction_type     multi-scan
_exptl_absorpt_process_details
;
(CrysAlis PRO; Rigaku OD, 2015)
;
_exptl_absorpt_correction_T_min     0.83511
_exptl_absorpt_correction_T_max     1.00000
_diffrn_ambient_temperature     293(2)
_diffrn_radiation_type     'Mo K\a'
_diffrn_radiation_wavelength     0.71073
_diffrn_radiation_monochromator     graphite
_diffrn_measurement_device_type     'Rigaku OD Xcalibur, Atlas, Gemini Ultra'
_diffrn_measurement_device     'Oxford Diffraction CCD-detector diffractometer'
_diffrn_measurement_method     '\w scans'
_diffrn_detector_area_resol_mean     10.4186
_diffrn_reflns_number     26976
_diffrn_reflns_av_R_equivalents     0.0379
_diffrn_reflns_av_sigmaI/netI     0.0440
_diffrn_reflns_theta_min     2.4943
_diffrn_reflns_theta_max     30.0086
_diffrn_reflns_theta_full     30.02
_diffrn_measured_fraction_theta_max     0.998
_diffrn_measured_fraction_theta_full     0.9980
_diffrn_reflns_limit_h_min     -7
_diffrn_reflns_limit_h_max     7
_diffrn_reflns_limit_k_min     -11
_diffrn_reflns_limit_k_max     11
_diffrn_reflns_limit_l_min     -54
_diffrn_reflns_limit_l_max     52
_refine_special_details
;
 Refinement of F^2^ against ALL reflections.  The weighted R-factor wR and
 goodness of fit S are based on F^2^, conventional R-factors R are based
 on F, with F set to zero for negative F^2^. The threshold expression of
 F^2^ > 2sigma(F^2^) is used only for calculating R-factors(gt) etc. and is
 not relevant to the choice of reflections for refinement.  R-factors based
 on F^2^ are statistically about twice as large as those based on F, and R-
 factors based on ALL data will be even larger.
;
_reflns_number_total     4265
_reflns_number_gt     3597
_reflns_threshold_expression     'I>2/s(I)'
_refine_ls_structure_factor_coef     Fsqd
_refine_ls_matrix_type     full
_refine_ls_R_factor_all     0.0589
_refine_ls_R_factor_gt     0.0460
_refine_ls_wR_factor_gt     0.0988
_refine_ls_wR_factor_ref     0.1084
_refine_ls_goodness_of_fit_ref     1.075
_refine_ls_number_reflns     4265
_refine_ls_number_parameters     218
_refine_ls_number_restraints     0
_refine_ls_hydrogen_treatment     constr
_refine_ls_weighting_scheme     calc
_refine_ls_weighting_details
         'calc w=1/[\s^2^(Fo^2^)+(0.0448P)^2^+0.4091P] where P=(Fo^2^+2Fc^2^)/3'
_atom_sites_solution_hydrogens     geom
_atom_sites_solution_primary     direct
_atom_sites_solution_secondary     difmap
_refine_ls_shift/su_max     0.000
_refine_ls_shift/su_mean     0.000
_refine_diff_density_max     0.196
_refine_diff_density_min     -0.234
_refine_ls_extinction_method     none
_refine_ls_extinction_coef     ?
loop_
    _atom_type_symbol
    _atom_type_description
    _atom_type_scat_dispersion_real
    _atom_type_scat_dispersion_imag
    _atom_type_scat_source
    'C' 'C' 0.0033 0.0016
                         'International Tables Vol C Tables 4.2.6.8 and 6.1.1.4'
    'H' 'H' 0.0000 0.0000
                         'International Tables Vol C Tables 4.2.6.8 and 6.1.1.4'
    'N' 'N' 0.0061 0.0033
                         'International Tables Vol C Tables 4.2.6.8 and 6.1.1.4'
    'O' 'O' 0.0106 0.0060
                         'International Tables Vol C Tables 4.2.6.8 and 6.1.1.4'
_computing_data_collection
;
CrysAlis PRO (Rigaku OD, 2015)
;
_computing_cell_refinement
;
CrysAlis PRO (Rigaku OD, 2015)
;
_computing_data_reduction
;
CrysAlis PRO (Rigaku OD, 2015)
;
_computing_structure_solution
;
SHELXS97 (Sheldrick, 2008)
;
_computing_structure_refinement
;
SHELXL2016 (Sheldrick, 2015)
;
_computing_molecular_graphics
;
Mercury (Macrae <i>et al.</i>,  2008)
;
_computing_publication_material
;
SHELXTL (Sheldrick, 2008), PLATON (Spek, 2009) and publCIF
(Westrip, 2010)
;
loop_
    _atom_site_type_symbol
    _atom_site_label
    _atom_site_fract_x
    _atom_site_fract_y
    _atom_site_fract_z
    _atom_site_U_iso_or_equiv
    _atom_site_adp_type
    _atom_site_calc_flag
    _atom_site_occupancy
    _atom_site_disorder_assembly
    _atom_site_disorder_group
    O O1 0.2973(3) 0.04259(19) 0.13258(4) 0.0359(4) Uani d 1 . .
    O O2 0.3964(4) -0.11807(19) 0.06875(4) 0.0413(4) Uani d 1 . .
    H H2B 0.3333 -0.1933 0.0800 0.062 Uiso d 1 . .
    O O3 0.1726(3) 0.0335(2) 0.00904(4) 0.0331(4) Uani d 1 . .
    H H3B 0.0444 -0.0206 0.0142 0.050 Uiso d 1 . .
    O O4 -0.1450(3) 0.2630(2) 0.04353(4) 0.0340(4) Uani d 1 . .
    H H4B -0.2160 0.3194 0.0287 0.051 Uiso d 1 . .
    O O5 0.1951(3) 0.27596(18) 0.10442(3) 0.0300(3) Uani d 1 . .
    O O6 0.1929(4) 0.63541(19) 0.10524(4) 0.0388(4) Uani d 1 . .
    O O11 1.0131(8) 0.2628(5) 0.25526(8) 0.1100(12) Uani d 1 . .
    O O12 0.7670(9) 0.0893(4) 0.28005(6) 0.1237(14) Uani d 1 . .
    N N1 0.8375(8) 0.1651(4) 0.25473(7) 0.0748(10) Uani d 1 . .
    C C1 0.3383(4) 0.1298(3) 0.10156(5) 0.0285(4) Uani d 1 . .
    H H1 0.5228 0.1538 0.0984 0.034 Uiso calc 1 . .
    C C2 0.2387(5) 0.0236(3) 0.07205(5) 0.0283(4) Uani d 1 . .
    H H2A 0.0581 -0.0078 0.0762 0.034 Uiso calc 1 . .
    C C3 0.2607(4) 0.1215(2) 0.03863(5) 0.0257(4) Uani d 1 . .
    H H3A 0.4454 0.1433 0.0350 0.031 Uiso calc 1 . .
    C C4 0.1277(4) 0.2877(3) 0.04194(5) 0.0254(4) Uani d 1 . .
    H H4A 0.1685 0.3539 0.0215 0.030 Uiso calc 1 . .
    C C5 0.2224(4) 0.3771(2) 0.07412(5) 0.0266(4) Uani d 1 . .
    H H5 0.4057 0.4049 0.0711 0.032 Uiso calc 1 . .
    C C6 0.0717(5) 0.5319(3) 0.08045(6) 0.0340(5) Uani d 1 . .
    H H6A 0.0534 0.5910 0.0588 0.041 Uiso calc 1 . .
    H H6B -0.1005 0.5037 0.0886 0.041 Uiso calc 1 . .
    C C7 0.4348(5) 0.0860(3) 0.16169(6) 0.0350(5) Uani d 1 . .
    C C8 0.3682(7) -0.0008(3) 0.19102(6) 0.0521(7) Uani d 1 . .
    H H8 0.2354 -0.0778 0.1902 0.062 Uiso calc 1 . .
    C C9 0.5004(8) 0.0274(4) 0.22159(7) 0.0629(9) Uani d 1 . .
    H H9 0.4563 -0.0297 0.2416 0.076 Uiso calc 1 . .
    C C10 0.6952(6) 0.1392(4) 0.22221(6) 0.0515(7) Uani d 1 . .
    C C11 0.7581(8) 0.2284(5) 0.19380(7) 0.0651(9) Uani d 1 . .
    H H11 0.8884 0.3069 0.1950 0.078 Uiso calc 1 . .
    C C12 0.6266(7) 0.2019(4) 0.16305(7) 0.0596(9) Uani d 1 . .
    H H12 0.6684 0.2623 0.1434 0.072 Uiso calc 1 . .
    C C13 0.0993(6) 0.6211(3) 0.14011(6) 0.0431(6) Uani d 1 . .
    H H13A 0.2266 0.6673 0.1558 0.052 Uiso calc 1 . .
    H H13B 0.0799 0.5059 0.1458 0.052 Uiso calc 1 . .
    C C14 -0.1538(7) 0.7057(5) 0.14554(9) 0.0696(10) Uani d 1 . .
    H H14A -0.1984 0.7024 0.1697 0.104 Uiso calc 1 . .
    H H14B -0.2858 0.6514 0.1323 0.104 Uiso calc 1 . .
    H H14C -0.1400 0.8177 0.1381 0.104 Uiso calc 1 . .
    O O1W 0.7487(4) 0.8396(2) 0.01513(5) 0.0579(6) Uani d 1 . .
    H H1WA 0.6231 0.8390 0.0309 0.087 Uiso d 1 . .
    H H1WB 0.7808 0.7339 0.0114 0.087 Uiso d 1 . .
loop_
    _atom_site_aniso_label
    _atom_site_aniso_U_11
    _atom_site_aniso_U_22
    _atom_site_aniso_U_33
    _atom_site_aniso_U_12
    _atom_site_aniso_U_13
    _atom_site_aniso_U_23
    O1 0.0504(10) 0.0340(8) 0.0232(7) -0.0048(8) -0.0058(7) 0.0061(6)
    O2 0.0589(11) 0.0259(8) 0.0391(9) 0.0043(8) 0.0131(8) 0.0045(7)
    O3 0.0378(8) 0.0389(8) 0.0226(7) -0.0109(7) 0.0029(6) -0.0054(6)
    O4 0.0266(8) 0.0428(9) 0.0326(8) -0.0055(7) -0.0060(7) 0.0056(7)
    O5 0.0428(9) 0.0267(7) 0.0205(6) 0.0025(7) -0.0005(7) 0.0016(6)
    O6 0.0548(11) 0.0289(8) 0.0326(8) -0.0085(8) 0.0020(8) -0.0043(7)
    O11 0.101(2) 0.158(3) 0.0708(18) -0.019(3) -0.0407(17) -0.029(2)
    O12 0.211(4) 0.120(2) 0.0396(12) -0.013(3) -0.0491(19) 0.0032(15)
    N1 0.104(3) 0.082(2) 0.0393(14) 0.021(2) -0.0273(16) -0.0178(14)
    C1 0.0346(11) 0.0263(10) 0.0247(9) -0.0019(9) -0.0023(9) 0.0051(8)
    C2 0.0335(11) 0.0256(9) 0.0258(9) -0.0022(9) 0.0035(9) 0.0010(8)
    C3 0.0283(10) 0.0289(10) 0.0199(8) -0.0053(9) 0.0013(8) -0.0012(8)
    C4 0.0275(10) 0.0287(10) 0.0200(9) -0.0053(8) -0.0007(8) 0.0044(8)
    C5 0.0305(11) 0.0259(9) 0.0234(9) -0.0055(9) -0.0031(8) 0.0034(8)
    C6 0.0435(13) 0.0289(10) 0.0296(10) 0.0001(10) -0.0060(9) 0.0001(9)
    C7 0.0494(14) 0.0309(11) 0.0248(10) 0.0063(10) -0.0055(10) -0.0004(9)
    C8 0.085(2) 0.0448(15) 0.0267(11) -0.0106(15) -0.0050(13) 0.0029(10)
    C9 0.109(3) 0.0573(17) 0.0229(11) -0.002(2) -0.0065(15) 0.0044(12)
    C10 0.071(2) 0.0533(16) 0.0296(12) 0.0133(16) -0.0161(13) -0.0103(12)
    C11 0.074(2) 0.079(2) 0.0422(15) -0.024(2) -0.0151(15) -0.0040(15)
    C12 0.076(2) 0.069(2) 0.0341(13) -0.0261(18) -0.0139(14) 0.0098(13)
    C13 0.0567(16) 0.0445(14) 0.0282(11) -0.0012(13) 0.0004(11) -0.0034(11)
    C14 0.0544(19) 0.097(3) 0.0570(18) 0.0062(19) 0.0048(15) -0.0203(18)
    O1W 0.0500(11) 0.0482(11) 0.0753(13) -0.0145(10) 0.0207(11) -0.0187(10)
_geom_special_details
;
 All esds (except the esd in the dihedral angle between two l.s. planes)
 are estimated using the full covariance matrix.  The cell esds are taken
 into account individually in the estimation of esds in distances, angles
 and torsion angles; correlations between esds in cell parameters are only
 used when they are defined by crystal symmetry.  An approximate (isotropic)
 treatment of cell esds is used for estimating esds involving l.s. planes.
;
loop_
    _geom_bond_atom_site_label_1
    _geom_bond_atom_site_label_2
    _geom_bond_site_symmetry_2
    _geom_bond_distance
    _geom_bond_publ_flag
    O1 C1 . 1.408(2) ?
    O1 C7 . 1.375(3) ?
    O2 H2B . 0.8200 ?
    O2 C2 . 1.420(3) ?
    O3 H3B . 0.8201 ?
    O3 C3 . 1.423(2) ?
    O4 H4B . 0.8199 ?
    O4 C4 . 1.424(3) ?
    O5 C1 . 1.408(3) ?
    O5 C5 . 1.438(2) ?
    O6 C6 . 1.421(3) ?
    O6 C13 . 1.434(3) ?
    O11 N1 . 1.207(5) ?
    O12 N1 . 1.212(4) ?
    N1 C10 . 1.469(4) ?
    C1 H1 . 0.9800 ?
    C1 C2 . 1.520(3) ?
    C2 H2A . 0.9800 ?
    C2 C3 . 1.521(3) ?
    C3 H3A . 0.9800 ?
    C3 C4 . 1.526(3) ?
    C4 H4A . 0.9800 ?
    C4 C5 . 1.520(3) ?
    C5 H5 . 0.9800 ?
    C5 C6 . 1.504(3) ?
    C6 H6A . 0.9700 ?
    C6 H6B . 0.9700 ?
    C7 C8 . 1.379(3) ?
    C7 C12 . 1.370(4) ?
    C8 H8 . 0.9300 ?
    C8 C9 . 1.382(4) ?
    C9 H9 . 0.9300 ?
    C9 C10 . 1.358(5) ?
    C10 C11 . 1.355(4) ?
    C11 H11 . 0.9300 ?
    C11 C12 . 1.384(4) ?
    C12 H12 . 0.9300 ?
    C13 H13A . 0.9700 ?
    C13 H13B . 0.9700 ?
    C13 C14 . 1.493(4) ?
    C14 H14A . 0.9600 ?
    C14 H14B . 0.9600 ?
    C14 H14C . 0.9600 ?
    O1W H1WA . 0.8898 ?
    O1W H1WB . 0.8902 ?
loop_
    _geom_angle_atom_site_label_1
    _geom_angle_atom_site_label_2
    _geom_angle_atom_site_label_3
    _geom_angle_site_symmetry_1
    _geom_angle_site_symmetry_3
    _geom_angle
    _geom_angle_publ_flag
    C7 O1 C1 . . 119.10(18) ?
    C2 O2 H2B . . 109.5 ?
    C3 O3 H3B . . 109.5 ?
    C4 O4 H4B . . 109.4 ?
    C1 O5 C5 . . 111.77(15) ?
    C6 O6 C13 . . 115.74(19) ?
    O11 N1 O12 . . 123.3(3) ?
    O11 N1 C10 . . 119.0(3) ?
    O12 N1 C10 . . 117.7(4) ?
    O1 C1 H1 . . 110.5 ?
    O1 C1 C2 . . 107.33(16) ?
    O5 C1 O1 . . 106.40(16) ?
    O5 C1 H1 . . 110.5 ?
    O5 C1 C2 . . 111.35(17) ?
    C2 C1 H1 . . 110.5 ?
    O2 C2 C1 . . 109.70(18) ?
    O2 C2 H2A . . 110.3 ?
    O2 C2 C3 . . 107.99(16) ?
    C1 C2 H2A . . 110.3 ?
    C1 C2 C3 . . 108.08(16) ?
    C3 C2 H2A . . 110.3 ?
    O3 C3 C2 . . 113.03(16) ?
    O3 C3 H3A . . 106.8 ?
    O3 C3 C4 . . 111.82(17) ?
    C2 C3 H3A . . 106.8 ?
    C2 C3 C4 . . 111.25(16) ?
    C4 C3 H3A . . 106.8 ?
    O4 C4 C3 . . 108.80(17) ?
    O4 C4 H4A . . 109.0 ?
    O4 C4 C5 . . 110.55(17) ?
    C3 C4 H4A . . 109.0 ?
    C5 C4 C3 . . 110.47(17) ?
    C5 C4 H4A . . 109.0 ?
    O5 C5 C4 . . 110.93(16) ?
    O5 C5 H5 . . 108.9 ?
    O5 C5 C6 . . 107.41(17) ?
    C4 C5 H5 . . 108.9 ?
    C6 C5 C4 . . 111.64(17) ?
    C6 C5 H5 . . 108.9 ?
    O6 C6 C5 . . 112.37(18) ?
    O6 C6 H6A . . 109.1 ?
    O6 C6 H6B . . 109.1 ?
    C5 C6 H6A . . 109.1 ?
    C5 C6 H6B . . 109.1 ?
    H6A C6 H6B . . 107.9 ?
    O1 C7 C8 . . 114.2(2) ?
    C12 C7 O1 . . 125.6(2) ?
    C12 C7 C8 . . 120.2(2) ?
    C7 C8 H8 . . 120.3 ?
    C7 C8 C9 . . 119.5(3) ?
    C9 C8 H8 . . 120.3 ?
    C8 C9 H9 . . 120.2 ?
    C10 C9 C8 . . 119.5(3) ?
    C10 C9 H9 . . 120.2 ?
    C9 C10 N1 . . 118.8(3) ?
    C11 C10 N1 . . 119.6(3) ?
    C11 C10 C9 . . 121.6(3) ?
    C10 C11 H11 . . 120.3 ?
    C10 C11 C12 . . 119.4(3) ?
    C12 C11 H11 . . 120.3 ?
    C7 C12 C11 . . 119.7(3) ?
    C7 C12 H12 . . 120.1 ?
    C11 C12 H12 . . 120.1 ?
    O6 C13 H13A . . 109.0 ?
    O6 C13 H13B . . 109.0 ?
    O6 C13 C14 . . 112.9(2) ?
    H13A C13 H13B . . 107.8 ?
    C14 C13 H13A . . 109.0 ?
    C14 C13 H13B . . 109.0 ?
    C13 C14 H14A . . 109.5 ?
    C13 C14 H14B . . 109.5 ?
    C13 C14 H14C . . 109.5 ?
    H14A C14 H14B . . 109.5 ?
    H14A C14 H14C . . 109.5 ?
    H14B C14 H14C . . 109.5 ?
    H1WA O1W H1WB . . 104.0 ?
loop_
    _geom_torsion_atom_site_label_1
    _geom_torsion_atom_site_label_2
    _geom_torsion_atom_site_label_3
    _geom_torsion_atom_site_label_4
    _geom_torsion_site_symmetry_1
    _geom_torsion_site_symmetry_2
    _geom_torsion_site_symmetry_3
    _geom_torsion_site_symmetry_4
    _geom_torsion
    _geom_torsion_publ_flag
    O1 C1 C2 O2 . . . . -67.1(2) ?
    O1 C1 C2 C3 . . . . 175.37(17) ?
    O1 C7 C8 C9 . . . . 177.4(3) ?
    O1 C7 C12 C11 . . . . -177.0(3) ?
    O2 C2 C3 O3 . . . . 61.3(2) ?
    O2 C2 C3 C4 . . . . -171.91(17) ?
    O3 C3 C4 O4 . . . . 57.4(2) ?
    O3 C3 C4 C5 . . . . 178.97(16) ?
    O4 C4 C5 O5 . . . . 67.2(2) ?
    O4 C4 C5 C6 . . . . -52.6(2) ?
    O5 C1 C2 O2 . . . . 176.81(16) ?
    O5 C1 C2 C3 . . . . 59.3(2) ?
    O5 C5 C6 O6 . . . . 71.7(2) ?
    O11 N1 C10 C9 . . . . 179.0(4) ?
    O11 N1 C10 C11 . . . . -2.0(5) ?
    O12 N1 C10 C9 . . . . -2.8(5) ?
    O12 N1 C10 C11 . . . . 176.2(4) ?
    N1 C10 C11 C12 . . . . 178.9(3) ?
    C1 O1 C7 C8 . . . . 176.3(2) ?
    C1 O1 C7 C12 . . . . -4.9(4) ?
    C1 O5 C5 C4 . . . . 60.0(2) ?
    C1 O5 C5 C6 . . . . -177.75(17) ?
    C1 C2 C3 O3 . . . . 179.94(18) ?
    C1 C2 C3 C4 . . . . -53.3(2) ?
    C2 C3 C4 O4 . . . . -70.0(2) ?
    C2 C3 C4 C5 . . . . 51.5(2) ?
    C3 C4 C5 O5 . . . . -53.3(2) ?
    C3 C4 C5 C6 . . . . -173.06(17) ?
    C4 C5 C6 O6 . . . . -166.46(18) ?
    C5 O5 C1 O1 . . . . 179.69(16) ?
    C5 O5 C1 C2 . . . . -63.7(2) ?
    C6 O6 C13 C14 . . . . -77.1(3) ?
    C7 O1 C1 O5 . . . . -79.8(2) ?
    C7 O1 C1 C2 . . . . 160.93(19) ?
    C7 C8 C9 C10 . . . . -0.5(5) ?
    C8 C7 C12 C11 . . . . 1.6(5) ?
    C8 C9 C10 N1 . . . . -178.7(3) ?
    C8 C9 C10 C11 . . . . 2.3(5) ?
    C9 C10 C11 C12 . . . . -2.1(5) ?
    C10 C11 C12 C7 . . . . 0.1(6) ?
    C12 C7 C8 C9 . . . . -1.4(5) ?
    C13 O6 C6 C5 . . . . -96.4(2) ?
loop_
    _geom_hbond_atom_site_label_D
    _geom_hbond_atom_site_label_H
    _geom_hbond_atom_site_label_A
    _geom_hbond_site_symmetry_A
    _geom_hbond_distance_DH
    _geom_hbond_distance_HA
    _geom_hbond_distance_DA
    _geom_hbond_angle_DHA
    O2 H2B O6 1_545 0.82 1.85 2.670(2) 179
    O3 H3B O1W 1_445 0.82 1.91 2.711(2) 167
    O4 H4B O3 3_455 0.82 1.97 2.785(2) 170
    O1W H1WA O2 1_565 0.89 1.90 2.776(3) 166
    O1W H1WB O3 3 0.89 2.39 3.208(2) 154
    C3 H3A O4 1_655 0.98 2.35 3.283(3) 158
    C13 H13A O12 4_655 0.97 2.55 3.167(3) 121
    C13 H13B O5 . 0.97 2.53 3.173(3) 123
_shelx_hkl_file
;
   0   0  -5 625.606 58.3037   3
   0   0  -5 802.073 59.0889   5
   0   0  -6 75144.2 1319.08   3
   0   0  -6 73978.8 1305.43   5
   0   0  -6 73029.1 1328.37   2
   0   0   6 77280.3 1305.76   5
   0   0  -7 369.808 72.9068   5
   0   0  -7 223.529 60.2833   3
   0   0   7 467.154 78.0487   3
   0   0  -7 378.067 46.4461   4
   0   0   7 709.836 71.6709   5
   0   0  -8 19035.6 432.254   2
   0   0  -8 19026.2 420.849   3
   0   0   8 19490.3 402.815   5
   0   0  -8 18421.4 402.907   5
   0   0   8 19522.5 368.874   4
   0   0   8 18424.2 413.779   3
   0   0  -8 18090.7 367.049   4
   0   0   9 177.367 41.6416   4
   0   0  -9 126.180 37.4455   4
   0   0   9 547.868 82.8311   3
   0   0  -9 467.469 101.626   2
   0   0  -9 409.540 72.0503   5
   0   0   9 112.719 43.7085   5
   0   0  -9 221.953 58.4080   3
   0   0  10 13223.0 287.573   4
   0   0  10 13447.0 325.157   5
   0   0  10 12910.2 339.568   3
   0   0 -10 13577.5 330.198   5
   0   0 -10 13381.4 356.879   2
   0   0 -10 13608.8 346.677   3
   0   0 -10 12857.5 285.739   4
   0   0  11 169.334 56.1556   5
   0   0  11 123.441 43.9310   4
   0   0 -11 140.311 40.6701   4
   0   0 -11 259.773 92.1483   2
   0   0  11 371.647 84.8108   3
   0   0 -11 122.086 65.3462   5
   0   0 -11 251.702 66.0123   3
   0   0 -12 13085.7 360.102   3
   0   0 -12 12229.0 290.418   4
   0   0  12 12233.6 347.008   3
   0   0 -12 12467.7 334.754   5
   0   0  12 13180.4 336.686   5
   0   0  12 13217.9 291.725   4
   0   0 -12 13111.9 370.909   2
   0   0  13 197.153 47.0595   4
   0   0  13 117.613 70.8615   3
   0   0  13 121.598 47.5668   5
   0   0 -13 219.097 83.3875   2
   0   0 -13 285.635 72.3477   5
   0   0 -13 115.552 39.0494   4
   0   0 -13 150.443 64.0734   3
   0   0  14 5993.95 218.509   5
   0   0  14 5953.47 178.565   4
   0   0 -14 5854.25 235.845   3
   0   0 -14 6306.14 253.434   2
   0   0 -14 5679.26 215.742   5
   0   0  14 5750.81 230.785   3
   0   0  15 100.021 41.7381   4
   0   0 -15 141.026 72.4299   2
   0   0 -15 55.2366 55.7032   5
   0   0 -15 76.1799 49.9675   3
   0   0  15 87.4829 47.3461   5
   0   0  15 127.542 71.5518   3
   0   0 -16 6001.22 246.900   3
   0   0  16 5519.24 178.100   4
   0   0  16 5047.30 231.501   3
   0   0  16 5716.68 224.236   5
   0   0 -16 5680.82 255.661   2
   0   0 -16 5519.10 223.393   5
   0   0  17 150.187 44.7698   4
   0   0  17 206.601 76.1411   3
   0   0 -17 116.273 51.8531   6
   0   0 -17 201.023 76.6676   2
   0   0  17 155.979 54.1066   5
   0   0 -17 128.438 61.6290   3
   0   0 -18 1689.03 115.341   6
   0   0  18 1627.46 120.343   5
   0   0 -18 1698.11 146.278   2
   0   0  18 1526.32 133.633   3
   0   0 -18 1835.70 142.650   3
   0   0  18 1747.22 98.1787   4
   0   0 -19 80.9533 54.2710   6
   0   0  19 85.9726 42.9264   4
   0   0  19 105.123 68.2533   3
   0   0  19 42.4064 45.2207   5
   0   0 -19 112.060 63.6668   3
   0   0 -19 51.7131 75.5209   2
   0   0  20 6890.54 225.151   4
   0   0  20 7536.82 285.221   5
   0   0 -20 7151.96 305.315   3
   0   0  20 6761.70 301.667   3
   0   0 -20 7180.89 322.304   2
   0   0 -20 7261.11 266.133   6
   0   0  21 149.639 45.0887   4
   0   0  21 74.6601 64.9476   3
   0   0 -21 109.242 62.3135   6
   0   0 -21 237.217 88.8698   2
   0   0  21 228.445 64.5348   5
   0   0 -21 70.7649 56.6818   3
   0   0  22 201.304 62.0876   5
   0   0 -22 228.142 66.2850   2
   0   0  22 240.423 45.3046   4
   0   0  22 167.695 68.7241   3
   0   0 -22 286.667 62.8658   6
   0   0 -22 280.674 71.8745   3
   0   0 -23-22.3873 44.8010   3
   0   0 -23 41.3242 46.1765   6
   0   0  23 48.3836 68.7532   3
   0   0  23 15.8015 30.3896   4
   0   0 -23 67.6499 70.7582   2
   0   0  23-8.44562 38.3621   5
   0   0  24 2444.64 193.833   3
   0   0 -24 2415.92 161.990   6
   0   0 -24 2653.03 211.592   2
   0   0  24 2566.89 174.034   5
   0   0 -24 2570.00 191.570   3
   0   0  24 2466.28 131.351   4
   0   0 -25 214.020 93.1366   2
   0   0  25 84.4175 74.7051   9
   0   0  25 155.346 86.3263   3
   0   0  25 113.312 41.7224   4
   0   0  25 126.851 57.7402   5
   0   0 -25 160.016 64.3117   6
   0   0 -25 37.5470 45.7105   3
   0   0 -26 5443.18 257.954   6
   0   0 -26 5963.89 329.851   2
   0   0  26 5324.72 304.904   3
   0   0  26 5754.29 279.171   5
   0   0  26 5272.75 290.860   9
   0   0 -26 6054.66 313.090   3
   0   0  26 5367.99 208.560   4
   0   0 -27 967.927 144.655   6
   0   0  27 610.724 171.668   3
   0   0 -27 1504.66 199.172   2
   0   0  27 646.248 82.6386   4
   0   0  27 579.768 109.946   5
   0   0 -27 601.747 114.304   3
   0   0  27 1636.63 187.612   9
   0   0 -28 44686.1 1028.96   6
   0   0  28 44301.4 922.783   4
   0   0  28 45327.9 1129.69   3
   0   0  28 45543.6 1061.28   5
   0   0 -28 47594.4 1132.32   3
   0   0  28 44117.4 1100.66   9
   0   0 -28 46700.6 1179.17   2
   0   0 -29 1115.35 150.943   3
   0   0  29 1024.90 130.716   5
   0   0  29 1245.93 106.928   4
   0   0  29 1662.55 187.766   3
   0   0 -29 1299.37 151.220   6
   0   0 -29 1503.39 191.992   2
   0   0  29 1427.52 179.185   9
   0   0 -30 4173.10 279.294   3
   0   0  30 4612.96 286.956   9
   0   0 -30 4384.63 308.891   2
   0   0 -30 4232.48 243.672   6
   0   0  30 4171.05 189.140   4
   0   0  30 4379.46 254.292   5
   0   0 -31 243.989 85.3985   6
   0   0 -31 282.402 108.232   2
   0   0  31 234.600 54.2800   4
   0   0 -31 299.123 95.3460   3
   0   0  31 256.055 100.902   9
   0   0  31 273.147 80.8265   5
   0   0 -32 2000.25 202.224   3
   0   0 -32 1927.74 216.651   2
   0   0  32 1707.23 121.078   4
   0   0  32 1912.55 201.426   9
   0   0 -32 1821.32 164.806   6
   0   0  32 1910.08 175.888   5
   0   0 -33 2205.20 223.064   6
   0   0  33 3982.74 316.732   9
   0   0  33 2240.39 150.210   4
   0   0  33 2156.04 201.299   5
   0   0 -33 4723.28 364.617   2
   0   0 -34 143675. 2695.53   6
   0   0  34 141339. 2532.37   4
   0   0 -34 142483. 2929.18   2
   0   0  34 141105. 2739.63   5
   0   0  34 134712. 2801.27   9
   0   0 -35 3968.30 267.286   6
   0   0  35 3944.11 195.094   4
   0   0  35 3568.58 256.861   5
   0   0 -35 4982.09 379.660   2
   0   0  35 4726.48 326.082   9
   0   0  36 1201.19 103.581   4
   0   0 -36 952.334 138.886   6
   0   0  36 1020.59 140.883   5
   0   0 -36 1188.89 192.225   2
   0   0  36 1097.46 168.403   9
   0   0 -37 328.883 84.0152   6
   0   0  37 255.234 78.1925   5
   0   0  37 422.245 120.689   9
   0   0 -37 526.124 142.291   2
   0   0  37 437.227 64.7290   4
   0   0 -38 2015.01 238.350   2
   0   0  38 2006.76 130.398   4
   0   0  38 1911.72 191.313   5
   0   0  38 1458.07 188.868   9
   0   0 -38 1949.12 179.772   6
   0   0 -39 68.3558 70.3110   2
   0   0 -39 32.6515 52.1779   6
   0   0  39 6.68304 67.6183   9
   0   0  39 129.123 35.6059   4
   0   0 -40 85.2134 90.8352   2
   0   0  40 76.5829 68.7649   9
   0   0  40 72.1651 34.8522   4
   0   0 -40 57.8137 60.8278   6
   0   0 -41 105.655 67.2716   6
   0   0  41-16.1043 74.3330   9
   0   0 -41-7.00668 78.7757   2
   0   0 -42 254.252 81.6475   6
   0   0 -42 78.3370 76.7547   2
   0   0  42 300.783 105.271   9
   0   0  43 34.6461 81.7111   9
   0   0 -43 28.0545 50.7923   6
   0   0 -43 64.0612 96.7746   2
   0   0 -44 1336.95 223.085   2
   0   0  44 911.355 169.431   9
   0   0 -45 43.8928 81.3525   2
   0   0  45 36.7332 67.5696   9
   0   0  46 66.1182 83.4094   9
   0   0 -46 19.9143 89.7066   2
   0   0 -47 75.3649 78.4207   2
   0   0  47-67.8686 93.9691   9
   0   0  48 39.8385 88.0926   9
   0   0 -48-151.239 96.6135   2
   0   0 -49-49.7924 126.856   2
   0   0  49 33.9123 81.9082   9
   0   0  50 1026.57 186.036   9
   0   0 -50 1487.24 249.596   2
   0   0  51 125.614 92.6830   9
   0   0  52 1186.70 202.259   9
   0   0  53 48.4003 84.0410   9
   0  -1   0-12.7560 22.4776   8
   0  -1   0 18.3761 22.6534   1
   0   1   1 59219.6 1035.81   4
   0   1   1 57454.8 1012.56   7
   0  -1   1 56615.0 1031.65   8
   0  -1   1 58446.8 1021.50   1
   0  -1  -1 58075.2 1017.26   8
   0  -1  -1 59329.8 1014.67   7
   0   1   2 36952.8 655.273   8
   0  -1   2 36635.7 671.841   6
   0  -1  -2 35746.3 653.322   8
   0   1   2 35329.0 686.323   5
   0  -1  -2 37356.3 666.807   7
   0   1   2 36381.8 668.847   4
   0   1  -2 34435.9 684.236   4
   0  -1  -3 177.641 32.3593   4
   0  -1  -3 206.508 28.4682   8
   0   1  -3 223.112 34.3020   6
   0   1   3 208.655 29.0490   8
   0   1  -3 176.063 39.9317   4
   0   1   3 206.620 32.3284   4
   0   1   3 173.194 39.2138   5
   0  -1   3 212.209 33.4173   6
   0   1  -4 6370.48 191.236   4
   0  -1  -4 6319.83 163.613   8
   0   1   4 6492.01 166.388   4
   0   1  -4 6442.19 173.379   6
   0   1   4 6915.00 166.409   8
   0  -1  -4 6402.39 166.469   4
   0  -1   4 6716.38 174.235   6
   0   1   4 6573.99 194.024   5
   0   1   5 2326.52 109.287   5
   0   1  -5 2148.98 103.851   4
   0  -1   5 2437.84 93.3539   6
   0   1   5 2248.31 84.6690   4
   0  -1  -5 2209.63 87.8101   8
   0   1   5 2325.66 89.9367   8
   0   1  -5 2080.84 89.0523   6
   0  -1  -6 54980.0 1046.10   2
   0  -1  -6 54030.2 961.976   9
   0   1   6 55485.2 1034.62   5
   0  -1   6 56807.4 1024.95   4
   0   1  -6 52879.5 1024.43   4
   0  -1   6 55687.8 991.266   6
   0   1   6 56259.7 975.417   4
   0   1  -6 53279.9 993.297   6
   0   1   6 57009.6 996.861   8
   0  -1  -6 54024.8 994.181   8
   0   1   6 57426.1 963.388   9
   0  -1  -7 31781.8 628.788   8
   0   1   7 34148.2 601.895   9
   0   1   7 33732.0 635.327   8
   0   1  -7 32202.9 622.351   6
   0  -1  -7 31459.8 599.367   9
   0  -1   7 32550.8 653.266   4
   0   1  -7 31255.7 654.266   4
   0  -1   7 33011.7 622.788   6
   0  -1  -7 32165.6 676.483   2
   0   1   7 32767.0 664.790   5
   0  -1  -8 33942.1 707.272   5
   0   1  -8 33479.6 655.758   6
   0  -1  -8 34554.7 721.667   2
   0   1  -8 33310.0 690.352   4
   0  -1  -8 33518.3 669.918   8
   0  -1   8 34565.3 690.086   4
   0   1   8 35782.4 676.543   8
   0  -1   8 35637.5 659.530   6
   0   1   8 34710.5 703.891   5
   0   1   8 33861.4 640.865   9
   0  -1  -9 37820.5 769.646   5
   0   1  -9 35558.7 742.903   4
   0   1   9 37346.8 763.440   5
   0  -1   9 38804.0 746.611   4
   0   1   9 38440.6 738.148   8
   0  -1  -9 36635.1 781.823   2
   0  -1  -9 36950.6 778.453   3
   0  -1   9 37488.7 712.967   6
   0   1   9 37690.2 700.141   9
   0  -1  -9 36588.0 732.430   8
   0   1  -9 36547.1 712.072   6
   0   1  10 3896.32 181.145   3
   0   1 -10 3759.54 157.793   4
   0  -1 -10 3775.74 154.411   8
   0   1  10 3809.99 167.260   5
   0  -1 -10 4208.46 189.860   2
   0  -1 -10 3754.18 172.126   5
   0  -1  10 4843.12 174.503   4
   0  -1  10 3982.60 142.768   6
   0   1 -10 3918.82 142.823   6
   0   1  10 4079.61 141.058   9
   0  -1 -10 3955.13 180.734   3
   0  -1  11 50.5743 29.8585   6
   0  -1 -11 73.6379 40.5680   8
   0   1  11 21.6291 31.5732   9
   0   1 -11 23.1513 31.2296   6
   0  -1 -11 18.6774 36.5878   3
   0   1 -11 52.7774 37.8406   4
   0  -1 -11-7.77753 52.1013   5
   0  -1 -11 234.997 92.9956   2
   0   1  11 162.892 56.8296   5
   0   1 -11 10.9452 39.0695   3
   0  -1  11 311.164 71.4843   4
   0   1  11 6.04516 58.5820   3
   0   1 -12 6581.54 209.683   6
   0  -1 -12 6053.67 229.256   8
   0  -1 -12 6606.83 247.288   5
   0  -1  12 9012.15 259.538   4
   0   1  12 7241.77 259.114   5
   0   1 -12 5867.59 232.154   3
   0  -1 -12 7499.26 273.092   3
   0  -1  12 6630.84 207.256   6
   0   1  12 6711.15 224.043   9
   0  -1 -12 8400.77 323.087   2
   0   1  12 6559.37 259.752   3
   0   1 -12 6322.90 221.964   4
   0   1 -13 117480. 2063.29   6
   0   1 -13 113567. 2085.36   4
   0   1  13 118364. 2128.53   5
   0  -1 -13 115102. 2106.41   8
   0  -1 -13 116270. 2170.96   2
   0   1  13 116664. 2160.21   3
   0  -1  13 118859. 2059.21   6
   0   1 -13 116565. 2108.81   3
   0   1  13 119822. 2067.90   9
   0  -1 -13 115115. 2149.20   3
   0  -1  13 118359. 2086.34   4
   0  -1 -13 118969. 2140.92   5
   0  -1  14 4017.26 194.201   4
   0  -1 -14 5475.15 292.855   2
   0   1  14 1895.63 169.858   9
   0   1 -14 23.8970 45.1347   3
   0   1 -14 101.880 100.090   6
   0   1  14 1695.98 145.605   5
   0   1  14 53.1075 121.439   3
   0  -1 -14 354.717 113.720   3
   0  -1 -14 10.1349 85.8342   8
   0  -1  14 27.2857 36.1907   6
   0   1 -14 146.535 51.7945   4
   0  -1 -14 91.3922 82.1837   5
   0   1  15 46329.7 1020.67   3
   0  -1 -15 48860.0 1037.04   2
   0   1 -15 43583.9 934.626   4
   0  -1  15 47630.5 941.403   4
   0   1  15 47402.8 936.997   9
   0  -1 -15 46753.5 973.472   8
   0  -1 -15 47137.0 994.348   5
   0  -1 -15 48709.2 1019.31   3
   0   1 -15 46129.4 969.005   3
   0   1 -15 48419.2 927.884   6
   0   1  15 46541.9 985.055   5
   0  -1  15 48031.2 943.649   5
   0  -1  16 12073.4 350.069   5
   0   1 -16 11256.5 342.697   4
   0  -1 -16 13122.0 416.816   3
   0   1  16 12398.3 386.515   5
   0  -1 -16 13807.3 446.277   2
   0  -1 -16 12058.4 386.279   5
   0  -1 -16 11772.4 372.920   8
   0  -1  16 13037.6 358.014   4
   0   1  16 12925.0 290.999   4
   0   1  16 12138.9 415.219   3
   0   1 -16 12418.1 344.311   6
   0   1 -16 13206.9 410.524   2
   0   1 -16 12289.2 374.996   3
   0   1  16 13407.1 365.086   9
   0   1  17 3209.68 202.544   3
   0  -1 -17 3027.66 195.709   5
   0  -1 -17 5237.40 271.201   2
   0   1  17 3491.57 194.061   5
   0   1 -17 3859.83 180.016   6
   0   1  17 3253.49 121.191   4
   0  -1 -17 3500.01 207.154   3
   0  -1  17 3125.50 164.182   5
   0   1 -17 2974.33 170.934   3
   0  -1 -17 3596.40 193.327   8
   0  -1  17 4182.85 183.759   4
   0   1  17 4255.03 191.272   9
   0   1 -17 3013.79 196.685   2
   0   1 -17 2867.81 154.226   4
   0  -1 -18 37481.7 867.229   5
   0   1 -18 38577.8 859.499   3
   0  -1  18 37014.2 802.314   4
   0   1 -18 38481.5 901.491   2
   0  -1 -18 39468.2 926.526   2
   0   1  18 37380.1 818.403   9
   0  -1  18 38744.8 823.980   5
   0   1  18 38479.6 863.413   5
   0   1 -18 36309.8 803.067   4
   0   1  18 37969.7 898.698   3
   0   1  18 38814.4 725.705   4
   0   1 -18 39178.9 807.243   6
   0  -1 -18 38680.8 898.552   3
   0  -1 -18 36194.5 852.207   8
   0   1 -19 32070.9 674.627   6
   0   1 -19 31069.3 724.142   3
   0  -1 -19 28729.1 714.669   8
   0  -1 -19 32213.3 795.092   2
   0   1  19 31254.5 729.715   5
   0   1  19 31357.7 585.515   4
   0   1  19 30333.8 687.510   9
   0  -1  19 29725.5 664.938   4
   0  -1 -19 28439.0 721.239   5
   0  -1  19 30259.0 683.532   5
   0   1 -19 28499.8 662.120   4
   0   1 -19 32364.6 770.722   2
   0  -1 -19 31148.3 764.537   3
   0   1  19 29242.9 761.052   3
   0  -1 -20 8567.80 337.987   5
   0  -1 -20 9915.54 395.983   2
   0   1  20 8568.87 373.554   2
   0  -1 -20 9452.22 372.226   3
   0   1 -20 8327.08 327.726   3
   0   1 -20 9573.66 309.833   6
   0   1  20 8838.85 238.862   4
   0   1 -20 9598.06 376.174   2
   0  -1  20 9012.50 299.637   4
   0   1  20 8970.96 319.482   9
   0   1 -20 8143.62 292.850   4
   0   1  20 9214.62 341.798   5
   0  -1  20 9004.94 310.527   5
   0   1  20 8906.79 364.133   3
   0  -1 -20 8998.55 339.693   8
   0  -1 -21 1659.19 153.659   5
   0  -1  21 1672.85 128.785   5
   0   1 -21 1675.25 140.885   3
   0   1  21 1635.00 88.2770   4
   0   1 -21 2071.33 178.591   2
   0  -1 -21 2249.75 189.431   2
   0   1 -21 1547.51 120.408   4
   0   1  21 1856.82 148.055   5
   0   1  21 1697.77 166.908   2
   0   1 -21 1855.79 130.582   6
   0   1  21 1865.30 142.143   9
   0  -1 -21 2029.20 171.574   3
   0  -1 -21 1677.76 142.655   8
   0  -1  21 1955.45 129.522   4
   0   1  21 1946.89 169.576   3
   0   1 -22 603.596 83.5986   4
   0   1 -22 588.939 88.7651   3
   0   1 -22 905.674 131.944   2
   0  -1 -22 678.322 110.169   3
   0  -1  22 879.384 97.5634   4
   0   1  22 519.696 58.1658   4
   0  -1 -22 760.811 125.645   5
   0   1  22 966.046 115.920   9
   0   1  22 642.034 120.130   2
   0  -1 -22 1500.55 181.157   2
   0  -1  22 604.349 88.1881   5
   0   1  22 784.026 132.906   3
   0  -1 -22 783.683 110.603   8
   0   1  22 792.928 108.209   5
   0   1 -22 1086.52 113.902   6
   0   1 -23 21681.9 574.059   4
   0  -1 -23 23486.0 706.542   2
   0  -1 -23 22832.0 652.913   8
   0   1  23 23916.5 502.115   4
   0  -1  23 22660.9 578.417   4
   0   1 -23 24208.4 698.912   2
   0  -1 -23 22422.9 649.904   5
   0  -1  23 23619.0 608.736   5
   0   1  23 24102.8 723.664   2
   0   1  23 23680.4 648.435   5
   0   1  23 22847.1 679.367   3
   0   1 -23 24400.2 662.980   3
   0   1 -23 24868.9 599.791   6
   0  -1 -23 24231.5 689.458   3
   0   1  24 3614.37 221.693   5
   0   1  24 3596.26 254.541   2
   0  -1  24 3246.42 191.676   5
   0   1 -24 3780.32 203.448   6
   0   1  24 3524.58 248.338   3
   0  -1 -24 3237.54 219.139   8
   0   1 -24 3526.62 220.681   3
   0  -1 -24 4485.12 289.380   2
   0  -1 -24 3346.13 231.023   3
   0   1 -24 3570.14 252.802   2
   0  -1 -24 3330.53 230.099   5
   0   1 -24 2752.38 169.462   4
   0  -1  24 3411.24 188.173   4
   0   1  24 3075.37 135.912   4
   0   1 -25 16059.1 524.844   3
   0   1 -25 16084.9 558.820   2
   0  -1 -25 16417.4 553.310   3
   0   1  25 15285.9 364.049   4
   0   1 -25 16137.0 462.689   6
   0  -1  25 15021.5 469.352   5
   0  -1 -25 15153.6 514.231   8
   0   1  25 15124.6 565.605   2
   0   1  25 14710.7 535.033   3
   0  -1 -25 15814.3 574.600   2
   0  -1  25 14231.3 435.857   4
   0   1 -25 14475.7 437.689   4
   0  -1 -25 14870.7 512.685   5
   0   1  25 15441.6 506.244   5
   0   1  26 4336.02 162.102   4
   0   1 -26 4861.98 298.760   2
   0   1  26 4054.76 275.667   3
   0  -1 -26 4418.23 260.655   5
   0  -1 -26 4607.65 281.600   3
   0  -1 -26 4429.52 295.358   2
   0  -1 -26 4358.62 260.348   8
   0  -1  26 3991.09 208.120   4
   0  -1  26 4326.14 232.554   5
   0   1 -26 4482.48 224.476   6
   0   1  26 4305.42 251.040   5
   0   1 -26 3765.46 201.398   4
   0   1 -26 4684.96 268.049   3
   0   1 -27 5713.71 260.388   6
   0  -1 -27 6058.93 327.126   3
   0   1 -27 5884.00 307.831   3
   0  -1 -27 5795.93 306.232   5
   0  -1 -27 6145.53 347.858   2
   0   1  27 5860.84 192.739   4
   0   1  27 5798.27 326.948   3
   0   1  27 5804.12 296.943   5
   0  -1  27 5872.50 278.603   5
   0  -1 -27 5332.53 297.996   8
   0   1 -27 5915.61 333.718   2
   0   1 -27 5146.80 238.766   4
   0  -1  27 5518.67 249.444   4
   0  -1 -28 279.755 92.4191   5
   0  -1 -28 307.794 89.6658   3
   0   1 -28 324.312 78.0341   6
   0   1  28 326.744 78.3676   5
   0   1  28 257.676 44.2614   4
   0   1  28 249.198 80.0378   9
   0  -1 -28 71.5967 56.3815   8
   0   1 -28 445.725 108.641   2
   0   1  28 260.284 108.552   3
   0  -1  28 263.246 63.0761   4
   0   1 -28 327.496 67.7219   4
   0  -1 -28 344.987 106.739   2
   0  -1  28 232.593 71.1446   5
   0   1 -28 316.258 88.7314   3
   0   1 -29 233.789 66.2791   6
   0   1  29 210.684 74.7712   9
   0   1  29 281.746 104.387   3
   0   1  29 173.915 38.1083   4
   0  -1 -29 256.068 101.234   2
   0  -1 -29 175.707 73.8295   5
   0  -1  29 211.407 68.4970   5
   0  -1 -29 225.890 79.9864   8
   0   1  29 65.4937 51.2432   5
   0   1 -29 270.987 84.3548   3
   0  -1  29 173.493 55.9758   4
   0  -1 -29 7.99870 50.5297   3
   0   1 -29 180.146 99.0743   2
   0   1 -30 4169.09 232.617   6
   0   1 -30 4086.40 299.857   2
   0  -1 -30 3889.96 265.786   8
   0  -1 -30 4004.48 279.054   3
   0   1  30 4199.25 263.188   5
   0  -1 -30 3936.31 269.152   5
   0   1  30 4009.11 286.732   3
   0   1  30 3810.91 245.774   9
   0  -1  30 3984.59 240.535   5
   0   1  30 4066.82 157.326   4
   0  -1 -30 4519.33 318.142   2
   0  -1  30 3761.23 210.843   4
   0   1 -30 4304.52 274.856   3
   0  -1 -31 14132.5 536.240   8
   0  -1  31 14933.8 493.250   5
   0  -1 -31 13025.9 514.155   5
   0   1 -31 14135.8 458.556   6
   0   1  31 15041.7 579.857   3
   0   1  31 14292.7 504.144   9
   0   1  31 14196.5 335.745   4
   0   1 -31 14479.2 585.269   2
   0   1  31 13558.4 503.714   5
   0  -1 -31 15513.6 613.549   2
   0   1 -31 14415.6 534.163   3
   0   1  32 34832.5 427.217   4
   0   1  32 34308.2 835.429   3
   0   1  32 35064.5 758.525   5
   0  -1  32 34728.6 703.712   5
   0  -1 -32 33592.3 872.026   2
   0   1 -32 33816.9 646.225   6
   0   1 -32 36139.3 876.290   2
   0  -1 -32 32697.2 701.694   6
   0   1 -32 36554.8 805.493   3
   0   1  32 33214.1 721.795   9
   0  -1 -32 34347.8 791.659   8
   0  -1  33 20495.8 630.388   5
   0   1 -33 20470.4 744.568   2
   0   1  33 18398.2 632.061   9
   0  -1  33 19910.7 718.857   9
   0   1 -33 19351.0 588.691   6
   0  -1 -33 19095.9 677.996   8
   0   1  33 19832.2 658.490   5
   0   1  33 19103.7 709.667   3
   0   1  33 19474.4 446.587   4
   0  -1 -33 20637.0 761.642   2
   0   1 -33 20694.6 692.802   3
   0  -1 -33 19253.4 630.224   6
   0   1 -34 9445.44 450.479   3
   0  -1 -34 8574.29 400.454   6
   0   1  34 9611.03 265.536   4
   0   1 -34 10104.4 504.550   2
   0  -1  34 9614.81 485.585   9
   0  -1 -34 9540.40 507.065   2
   0   1  34 8655.49 416.732   5
   0   1 -34 9437.12 384.590   6
   0  -1  34 9711.49 411.460   5
   0   1  34 9377.99 479.489   3
   0   1  34 9198.26 425.249   9
   0   1 -35 4976.89 272.860   6
   0   1  35 4714.76 299.622   9
   0  -1 -35 4653.53 286.266   6
   0  -1  35 5190.35 297.717   5
   0   1 -35 5435.02 372.239   2
   0   1  35 4991.84 173.798   4
   0   1  35 4900.31 306.266   5
   0  -1 -35 4883.12 363.279   2
   0   1  35 4589.74 336.555   3
   0  -1  35 5012.12 355.234   9
   0  -1 -36 145.170 73.3417   6
   0  -1  36 277.290 116.904   9
   0  -1 -36 264.226 115.815   2
   0   1 -36 105.131 59.9310   6
   0   1  36 188.881 101.394   3
   0  -1  36 211.078 78.8881   5
   0   1  36 171.319 33.8592   4
   0   1 -36 113.537 96.6730   2
   0   1  36 177.206 91.0533   9
   0   1 -37 236.120 72.7552   6
   0   1  37 373.706 101.403   9
   0   1 -37 366.456 123.038   2
   0  -1 -37 217.461 98.1409   2
   0  -1 -37 321.949 93.7841   6
   0   1  37 265.613 110.118   3
   0  -1  37 332.892 111.389   9
   0  -1  37 272.913 78.4859   5
   0   1  37 317.624 39.4202   4
   0  -1 -38 328.508 87.9120   6
   0   1  38 367.210 124.348   3
   0  -1  38 482.325 99.6384   5
   0   1 -38 347.764 83.0270   6
   0  -1  38 358.698 109.563   9
   0   1  38 420.981 42.2156   4
   0   1 -38 455.540 135.609   2
   0  -1 -38 368.454 130.651   2
   0   1  38 272.710 86.9573   9
   0   1  39 601.249 137.619   3
   0   1 -39 669.746 106.699   6
   0  -1 -39 491.133 106.441   6
   0  -1  39 412.350 129.857   9
   0   1  39 656.355 123.317   9
   0   1 -39 585.221 141.786   2
   0  -1 -39 396.125 118.645   2
   0  -1 -40 141.687 74.1847   6
   0   1  40 98.4726 91.1531   3
   0   1 -40 64.9070 54.4164   6
   0   1 -40 276.926 114.695   2
   0  -1 -40 121.992 109.303   2
   0   1  40 26.1001 63.4779   9
   0  -1  40 159.326 99.8871   9
   0   1 -41 202.663 64.5544   6
   0   1 -41 451.165 129.886   2
   0  -1 -41 403.693 127.232   2
   0  -1 -41 364.386 92.6873   6
   0  -1  41 445.456 126.815   9
   0   1  41 368.170 105.339   9
   0   1 -42 677.621 111.512   6
   0  -1 -42 385.300 128.664   2
   0   1  42 382.646 101.140   9
   0   1 -42 570.527 145.361   2
   0  -1  42 797.384 167.018   9
   0  -1 -42 568.795 116.968   6
   0  -1  43 82.2736 86.9243   9
   0  -1 -43 221.069 109.503   2
   0  -1 -43 83.9224 93.2164   6
   0   1 -43 32.3245 75.8297   2
   0   1  43 180.755 84.2530   9
   0  -1 -44-63.2380 102.319   2
   0   1  44-72.2431 90.4748   9
   0  -1 -44 28.0525 52.0966   6
   0   1 -44 101.315 82.1592   2
   0  -1  44 44.7495 79.5791   9
   0   1 -45 178.991 121.287   2
   0  -1  45 125.956 89.4115   9
   0   1  45-16.6084 59.4225   9
   0  -1 -45 55.4692 91.1856   2
   0   1 -46 1298.42 221.826   2
   0   1  46 1223.39 181.554   9
   0  -1  46 980.110 186.976   9
   0  -1 -46 923.335 193.797   2
   0  -1  47 525.252 143.400   9
   0  -1 -47 944.593 200.716   2
   0   1 -47 837.249 184.337   2
   0   1  47 891.125 167.904   9
   0   1 -48 157.257 113.920   2
   0   1  48 140.180 79.7361   9
   0  -1 -48 160.350 101.672   2
   0  -1  48 301.596 122.254   9
   0   1  49 695.544 139.497   9
   0  -1 -49 1047.89 218.978   2
   0  -1  49 743.601 168.386   9
   0   1 -49 929.794 206.153   2
   0  -1  50 66.7523 80.8697   9
   0   1  50 167.457 75.0428   9
   0   1 -50 223.466 105.456   2
   0  -1  51 1117.36 204.981   9
   0  -1  52 887.801 191.576   9
   0  -1  53 115.937 91.5467   9
   0  -1  54 137.730 107.602   9
   0   2   0 13469.3 357.330   4
   0  -2   0 13313.8 335.834   1
   0  -2   0 12757.1 328.781   8
   0   2   0 12956.9 299.590   7
   0   2   0 13564.7 339.043   8
   0  -2   0 13110.6 356.482   6
   0   2  -1 205104. 3625.65   1
   0   2  -1 220246. 3644.62   8
   0  -2   1 207849. 3633.06   8
   0  -2  -1 222568. 3599.50   7
   0  -2  -1 206589. 3618.57   8
   0  -2  -1 222988. 3677.55   6
   0   2   1 204161. 3595.87   7
   0   2  -1 229518. 3680.77   4
   0  -2   1 218759. 3665.21   6
   0  -2   1 207895. 3625.53   1
   0   2  -1 205959. 3570.49   7
   0  -2  -1 205272. 3631.11   1
   0   2   1 227375. 3666.65   4
   0   2   1 213913. 3624.02   8
   0  -2   2 208.651 51.6523   8
   0   2  -2 226.882 62.2262   6
   0  -2   2 183.106 50.1722   6
   0   2   2 260.521 58.6228   4
   0   2  -2 237.773 58.0231   4
   0  -2  -2 230.496 64.5015   4
   0   2   2 140.037 45.9883   8
   0  -2  -2 205.641 43.7842   7
   0  -2  -2 136.215 38.6358   8
   0   2  -2 166.579 54.6737   8
   0   2  -2 225.481 47.3086   1
   0   2  -3 17289.2 423.160   6
   0  -2  -3 16759.0 415.058   4
   0   2   3 17158.3 411.479   4
   0  -2  -3 17878.2 397.127   7
   0   2  -3 17119.7 430.031   8
   0  -2  -3 16299.8 383.886   8
   0   2   3 17125.6 388.049   8
   0   2   3 16691.5 433.193   5
   0   2  -3 16985.5 395.860   1
   0   2  -3 16227.5 429.545   4
   0  -2   3 16419.8 415.554   6
   0  -2   4 2364.96 126.208   6
   0  -2  -4 2066.81 105.623   8
   0   2   4 2452.24 123.169   4
   0   2   4 2456.33 115.567   8
   0   2   4 2173.88 132.738   5
   0  -2  -4 2352.47 123.453   7
   0   2  -4 2338.51 130.329   6
   0   2  -4 2582.44 144.575   8
   0   2  -4 2389.07 138.373   4
   0  -2  -4 2192.25 124.749   4
   0   2  -5 54643.6 1102.29   4
   0   2  -5 55268.4 1074.04   6
   0   2   5 55148.5 1105.08   5
   0  -2  -5 54834.7 1035.79   8
   0   2   5 57353.6 1059.64   4
   0  -2  -5 55367.1 1063.05   4
   0  -2  -5 58958.0 1076.20   7
   0   2   5 54605.5 1038.03   8
   0  -2   5 55865.9 1067.03   6
   0  -2   6 252.012 52.7532   6
   0   2  -6 343.302 61.3540   6
   0   2  -6 311.580 62.4052   4
   0   2   6 535.402 58.3347   8
   0  -2  -6 428.570 52.6542   8
   0   2   6 402.876 55.4992   4
   0  -2  -6 314.464 37.1389   9
   0   2   6 368.047 68.5590   5
   0  -2  -6 359.565 58.0368   4
   0  -2   7 48445.8 993.693   4
   0  -2  -7 47088.4 925.516   8
   0   2  -7 48599.9 956.148   6
   0   2   7 49070.8 1006.01   5
   0  -2   7 49565.3 950.661   6
   0   2   7 50252.6 938.227   4
   0  -2  -7 49371.9 941.873   4
   0   2  -7 49080.8 999.346   4
   0  -2  -7 47951.1 868.792   9
   0   2   7 48843.3 923.982   8
   0   2   8 6618.17 207.258   8
   0   2   8 6418.38 207.756   4
   0  -2   8 6475.45 218.491   6
   0  -2  -8 6319.11 167.092   9
   0   2  -8 6424.64 248.880   4
   0  -2  -8 6226.87 206.067   8
   0  -2   8 7790.51 285.460   4
   0   2  -8 6475.30 221.657   6
   0   2   8 6567.24 252.657   5
   0   2   9 37900.4 750.584   4
   0  -2   9 37083.1 819.789   4
   0   2   9 39283.1 756.813   8
   0  -2  -9 37691.2 700.107   9
   0   2  -9 38939.6 779.376   6
   0  -2  -9 35871.7 756.995   8
   0  -2   9 37093.1 767.529   6
   0   2  -9 37884.7 828.583   4
   0   2   9 38425.4 831.841   5
   0  -2 -10 49887.0 1043.30   5
   0  -2 -10 47328.4 949.842   8
   0   2 -10 49350.2 966.144   6
   0   2  10 50202.1 892.551   9
   0  -2 -10 48248.7 892.290   9
   0  -2  10 48112.2 1013.45   4
   0   2  10 50288.6 954.275   8
   0  -2  10 49238.2 957.262   6
   0   2 -10 48626.4 1022.67   4
   0   2  10 48478.3 934.390   4
   0   2  10 49201.8 1029.27   5
   0   2  11 6967.36 214.737   4
   0  -2 -11 6835.29 231.723   8
   0  -2  11 6687.71 229.167   6
   0   2  11 7255.87 194.284   9
   0   2  11 7276.53 235.540   8
   0   2  11 6678.97 269.639   5
   0   2 -11 6967.41 273.342   4
   0  -2 -11 7075.83 283.604   5
   0  -2  11 8817.33 299.514   4
   0  -2 -11 6654.78 191.273   9
   0   2 -11 6750.16 234.491   6
   0   2  12 8030.93 304.165   5
   0   2 -12 8222.89 263.783   6
   0   2  12 7952.34 233.738   4
   0  -2 -12 8100.78 222.034   9
   0   2  12 8938.81 271.199   8
   0  -2  12 7928.60 293.849   4
   0   2  12 8636.27 226.442   9
   0  -2 -12 7943.28 261.325   8
   0   2 -12 8166.64 303.230   4
   0  -2 -12 8393.55 320.338   5
   0  -2  12 8357.91 260.920   6
   0   2  13 135.713 53.5296   4
   0  -2 -13 26.4888 65.3012   5
   0   2 -13 47.6962 55.2773   6
   0   2  13 14.4414 43.3013   8
   0   2 -13 54.8458 60.4283   4
   0  -2 -13-9.26766 42.4185   8
   0  -2  13 22.7787 39.8724   6
   0   2  13-0.71952 31.2535   9
   0  -2 -14 205544. 3644.53   8
   0  -2 -14 217689. 3751.41   5
   0  -2  14 210597. 3620.06   6
   0   2 -14 208935. 3709.46   4
   0   2  14 213066. 3570.30   4
   0   2  14 213042. 3575.68   9
   0   2 -14 204995. 3627.65   6
   0   2  14 201112. 3743.64   3
   0   2  14 215289. 3730.99   5
   0   2  14 208526. 3639.75   8
   0  -2  14 209089. 3691.13   4
   0   2  15 2901.61 205.605   3
   0  -2 -15 2601.52 154.888   8
   0   2  15 3307.88 147.798   4
   0  -2  15 2732.13 146.061   6
   0   2  15 2271.44 168.888   5
   0   2  15 2776.49 133.123   9
   0   2  15 2652.31 151.692   8
   0  -2 -15 2672.38 189.663   5
   0   2 -15 2754.01 151.767   6
   0   2 -15 2803.53 177.038   4
   0  -2  16 12249.3 356.789   6
   0   2 -16 11755.9 401.736   4
   0  -2 -16 15257.5 489.126   2
   0   2  16 13168.7 321.947   4
   0  -2 -16 12783.6 442.810   5
   0   2 -16 12330.3 368.800   6
   0  -2  16 14572.1 434.146   4
   0   2  16 12443.5 335.151   9
   0   2  16 13011.1 429.811   5
   0   2  16 12799.0 447.917   3
   0  -2 -16 12544.7 383.515   8
   0   2 -17 89746.1 1682.19   6
   0   2  17 91365.4 1780.88   5
   0  -2  17 88235.4 1736.47   4
   0   2  17 91103.5 1604.02   4
   0  -2  17 92230.1 1673.22   6
   0   2 -17 88067.0 1747.69   4
   0  -2 -17 93073.0 1811.42   5
   0  -2 -17 87871.6 1821.60   2
   0   2  17 91893.4 1649.60   9
   0   2  17 87306.7 1814.48   3
   0  -2 -17 88555.8 1716.15   8
   0  -2 -18 89.0969 51.9458   8
   0   2 -18 141.054 70.0109   4
   0   2  18 360.071 132.172   5
   0  -2  18 91.8820 41.5600   6
   0   2  18 439.562 80.0600   4
   0   2 -18 183.991 66.5156   6
   0   2 -18 72.1755 52.0397   3
   0   2  18 186.144 107.578   3
   0   2  18 165.406 82.4313   9
   0  -2 -18 185.680 94.1809   5
   0  -2  19 8735.28 296.223   6
   0  -2 -19 8933.81 333.911   8
   0   2  19 9287.79 258.148   4
   0   2 -19 9546.54 323.450   6
   0   2  19 9776.96 305.697   9
   0   2  19 9496.32 427.480   3
   0  -2 -19 9198.66 378.888   5
   0  -2  19 10456.3 367.784   4
   0  -2 -19 10550.8 452.630   2
   0   2  19 8895.00 363.912   5
   0   2 -19 9430.46 341.535   3
   0   2 -19 8429.16 337.167   4
   0   2  20 86091.4 668.376   4
   0  -2 -20 88084.6 1116.67   5
   0  -2 -20 84676.1 965.131   8
   0   2 -20 86398.8 865.648   6
   0   2 -20 83903.9 991.141   4
   0   2  20 85109.7 1141.82   3
   0   2  20 83378.1 827.833   9
   0   2 -20 87750.0 987.724   3
   0  -2  20 87417.5 853.774   6
   0   2  20 88920.9 1072.40   5
   0  -2  20 82990.5 959.244   4
   0  -2 -20 88733.5 1161.99   2
   0  -2  21 1104.32 102.659   6
   0   2  21 1882.25 195.109   2
   0  -2 -21 1718.77 179.482   5
   0   2 -21 1451.89 147.006   4
   0   2 -21 1369.41 131.913   3
   0   2  21 1122.63 191.519   3
   0   2 -21 2161.19 156.505   6
   0   2  21 1768.56 113.669   4
   0   2  21 1659.50 140.305   9
   0  -2 -21 1355.97 129.489   8
   0   2  21 2337.90 200.957   5
   0  -2  22 3599.55 182.345   6
   0   2 -22 3471.62 208.060   4
   0  -2 -22 3412.88 211.518   8
   0   2 -22 3897.84 196.044   6
   0   2  22 3484.41 183.821   9
   0   2  22 3808.43 232.602   5
   0   2 -22 3644.31 212.708   3
   0  -2 -22 4014.42 267.157   2
   0   2  22 3671.31 253.138   2
   0  -2 -22 3608.63 241.669   5
   0   2  22 3523.16 140.976   4
   0   2  22 3481.19 248.481   3
   0   2  23 7570.75 291.230   9
   0   2 -23 8436.95 339.239   3
   0   2 -23 7813.14 292.072   6
   0  -2 -23 7989.85 388.398   2
   0   2  23 7835.98 389.603   2
   0  -2 -23 7651.05 358.010   5
   0   2  23 7812.65 351.645   5
   0   2  23 7942.91 380.215   3
   0   2 -23 8737.29 376.184   2
   0  -2  23 7920.19 307.891   5
   0   2 -23 7394.81 319.090   4
   0  -2 -23 8197.77 337.207   8
   0   2  23 7600.61 224.447   4
   0   2 -24 159.089 88.4958   2
   0   2  24 164.743 74.7246   5
   0   2 -24 49.4532 53.4805   6
   0   2 -24 64.7002 49.6391   4
   0   2  24 155.363 36.9334   4
   0  -2 -24 87.0925 75.8575   5
   0   2  24 92.4265 56.1577   2
   0  -2  24 30.2014 47.5392   5
   0   2  24 212.597 70.7350   9
   0   2  24 0.51773 68.2750   3
   0   2 -24 27.1343 45.8635   3
   0   2  24 52.3989 25.7535   4
   0  -2 -24 106.244 62.8265   8
   0  -2  25 1830.16 145.880   5
   0   2  25 1853.78 141.127   9
   0   2 -25 1786.56 136.092   6
   0   2  25 2081.74 201.744   2
   0   2  25 1929.21 172.719   5
   0  -2 -25 1678.57 152.492   8
   0  -2 -25 1559.29 184.127   2
   0   2  25 1838.75 95.8219   4
   0   2 -25 1891.30 184.036   2
   0   2  25 1552.23 177.345   3
   0  -2 -25 1714.65 174.624   5
   0   2 -25 1817.80 153.242   4
   0   2 -25 1812.55 159.299   3
   0   2  25 1845.13 96.4939   4
   0  -2  26 293.899 69.2147   5
   0   2 -26 278.714 75.1549   3
   0   2 -26 355.893 72.3071   6
   0  -2 -26 422.590 88.8529   8
   0  -2 -26 291.188 90.0875   5
   0   2  26 350.284 82.6230   5
   0   2 -26 254.258 69.7308   4
   0   2  26 369.936 44.2006   4
   0   2 -26 409.732 101.132   2
   0   2  26 374.855 110.017   3
   0  -2 -26 585.226 133.099   2
   0   2  26 373.898 43.9110   4
   0   2  27 2135.90 102.934   4
   0  -2 -27 2280.43 224.837   2
   0  -2 -27 2159.12 180.892   8
   0   2 -27 2231.10 157.857   6
   0   2  27 2169.82 104.514   4
   0  -2  27 2373.27 171.096   5
   0   2 -27 2322.64 212.111   2
   0   2  27 2302.19 193.694   5
   0   2 -27 2242.85 172.309   4
   0  -2 -27 2398.89 206.560   5
   0   2 -27 2203.13 181.939   3
   0   2  27 2014.98 205.109   3
   0   2  28 2537.17 208.880   5
   0   2 -28 2592.74 170.210   6
   0   2  28 2533.95 111.247   4
   0   2 -28 2090.90 169.686   4
   0   2 -28 2740.77 210.110   3
   0  -2  28 2389.55 174.471   5
   0  -2 -28 2564.68 240.546   2
   0  -2 -28 2486.56 212.972   5
   0   2  28 2294.72 106.371   4
   0  -2 -28 2861.69 212.164   8
   0   2 -28 2543.08 223.249   2
   0   2  28 2574.26 229.146   3
   0  -2 -29 17.5804 58.5819   5
   0   2 -29 15.9953 41.5288   3
   0  -2 -29 121.891 92.2804   2
   0   2 -29-3.88226 48.7951   4
   0  -2  29 77.3528 51.8609   5
   0   2 -29 29.3803 43.8729   6
   0   2  29 119.331 77.8873   3
   0   2  29 0.51832 49.8272   5
   0  -2 -29 3.18105 44.8551   8
   0   2  29 5.77345 20.6539   4
   0   2  29-25.5270 21.2601   4
   0   2 -29 12.8379 76.2135   2
   0  -2 -30-45.9161 61.3859   8
   0   2 -30 25.8141 69.1120   2
   0  -2 -30-74.0231 85.3312   2
   0   2  30-25.1710 51.4669   5
   0   2  30 27.0882 17.7701   4
   0   2  30-61.7747 83.7650   3
   0   2  30 8.59564 16.8649   4
   0   2 -30-43.3353 50.5904   6
   0  -2 -30 44.9212 71.1319   5
   0   2 -30 19.2224 52.0473   3
   0   2 -30 29.8254 48.9711   4
   0  -2  30 36.0188 42.9965   5
   0  -2  31 124.966 72.0443   4
   0   2 -31 33.1328 40.4524   4
   0   2 -31 53.9847 48.2864   6
   0  -2 -31 249.677 94.8591   5
   0   2  31 64.1341 58.8726   9
   0   2  31 87.7715 24.6188   4
   0   2 -31 25.1441 49.2379   3
   0   2  31 91.8226 23.1598   4
   0  -2 -31 145.056 68.9025   8
   0   2 -31 276.964 103.573   2
   0   2  31 62.8335 82.5957   3
   0  -2  31 22.9806 46.3403   5
   0   2  31 37.6155 46.6176   5
   0  -2 -31 95.9351 71.5718   2
   0  -2 -32 2732.29 246.200   5
   0   2 -32 2784.40 227.629   3
   0   2  32 2275.80 233.848   3
   0  -2  32 2387.46 192.298   4
   0   2  32 2534.37 100.722   4
   0   2 -32 2613.44 248.374   2
   0   2 -32 2512.46 192.187   4
   0  -2  32 2810.94 202.785   5
   0   2  32 2417.31 192.373   9
   0   2 -32 2419.62 177.535   6
   0  -2 -32 2673.98 259.829   2
   0  -2 -32 2537.69 215.479   8
   0   2  32 2664.52 225.370   5
   0   2  32 2635.46 103.257   4
   0   2 -33 5226.37 267.059   6
   0   2  33 5010.08 350.279   3
   0   2  33 5422.02 151.040   4
   0   2  33 4995.95 283.561   9
   0  -2 -33 5707.92 332.063   8
   0   2 -33 5597.74 330.627   3
   0   2 -33 5134.60 351.232   2
   0   2 -33 4810.36 274.618   4
   0  -2 -33 5996.84 397.341   2
   0  -2  33 5400.28 290.184   4
   0  -2 -33 5154.76 334.107   5
   0   2  33 5381.66 151.309   4
   0  -2  33 5475.43 292.269   5
   0   2  34 324.722 123.557   3
   0   2 -34 20.7380 41.1678   4
   0  -2  34 241.685 84.2456   4
   0  -2 -34 292.724 114.582   5
   0   2 -34 77.1506 62.3413   6
   0   2 -34 119.463 73.6594   3
   0  -2  34 95.8601 68.8988   5
   0  -2 -34 138.101 80.0402   8
   0   2  34 161.216 82.4454   9
   0  -2 -34 201.799 117.390   2
   0   2 -34 70.5662 96.2236   2
   0   2 -35 6043.61 295.220   6
   0   2  35 5665.31 314.101   9
   0  -2  35 6498.79 321.403   4
   0  -2 -35 5664.37 363.064   5
   0  -2 -35 6620.88 431.333   2
   0   2  35 5709.13 387.739   3
   0   2 -35 6082.07 397.616   2
   0  -2  35 6768.15 336.693   5
   0   2 -35 6505.03 319.033   4
   0  -2 -36 949.120 159.934   5
   0   2  36 1171.71 192.428   3
   0   2 -36 1020.61 131.075   4
   0   2  36 1156.49 152.531   9
   0   2 -36 910.173 172.150   2
   0  -2  36 1164.90 138.942   4
   0  -2  36 1200.27 143.658   5
   0  -2 -36 1212.31 197.094   2
   0   2 -36 1216.95 135.389   6
   0   2 -37 4572.67 353.655   2
   0  -2  37 4085.04 255.866   4
   0   2 -37 4493.97 254.107   6
   0  -2  37 4853.71 289.607   5
   0   2  37 4218.06 341.980   3
   0  -2 -37 3862.79 307.183   5
   0   2  37 4161.35 274.950   9
   0  -2 -37 4078.36 353.729   2
   0  -2  38 628.116 109.816   4
   0  -2 -38 904.678 160.204   5
   0   2  38 668.416 122.281   9
   0  -2  38 752.654 118.782   5
   0   2 -38 910.680 168.591   2
   0   2  38 753.336 165.445   3
   0   2 -38 775.144 113.580   6
   0  -2 -38 1072.79 194.127   2
   0  -2  38 888.781 174.179   9
   0  -2  39 2878.79 294.477   9
   0   2  39 2339.50 264.070   3
   0   2  39 2580.44 219.435   9
   0  -2 -39 2633.87 252.112   5
   0  -2  39 2817.02 215.466   4
   0  -2 -39 2805.71 245.486   6
   0   2 -39 3009.23 295.936   2
   0   2 -39 3191.57 216.572   6
   0  -2 -39 3306.26 321.635   2
   0   2  40 189.216 105.476   3
   0  -2 -40 278.148 106.442   6
   0  -2  40 298.994 84.1182   4
   0   2 -40 251.031 71.3103   6
   0   2 -40 83.0412 96.7586   2
   0  -2 -40 74.6019 95.0894   2
   0  -2  40 385.453 125.106   9
   0   2  40 320.227 98.4276   9
   0   2  41 1450.43 170.566   9
   0   2  41 1420.55 213.077   3
   0  -2  41 1391.63 155.355   4
   0   2 -41 1163.75 134.064   6
   0  -2  41 1435.86 221.354   9
   0   2 -41 1349.51 209.005   2
   0  -2 -41 1220.86 170.572   6
   0  -2 -41 1375.63 218.375   2
   0   2 -42 93.9611 93.9854   2
   0   2  42 140.094 70.8679   9
   0  -2 -42 37.2233 63.5719   6
   0  -2  42 153.407 102.915   9
   0   2  42 130.646 97.9032   3
   0  -2  42 234.418 72.4915   4
   0   2  43 60.1141 92.0388   3
   0  -2 -43-27.0519 62.1644   6
   0   2  43 65.3309 68.8813   9
   0  -2  43 161.443 100.686   9
   0   2 -43-29.2830 85.4156   2
   0   2  44 119.417 88.7676   3
   0   2  44 237.686 90.1565   9
   0  -2  44 232.095 119.037   9
   0  -2 -44 167.094 80.4525   6
   0   2 -44 164.325 104.507   2
   0  -2 -45 328.357 105.528   6
   0  -2  45 405.112 152.751   9
   0   2 -45 422.415 139.942   2
   0   2  45 326.755 102.325   9
   0   2  45 383.203 142.736   3
   0   2 -46 964.045 193.700   2
   0   2  46 1271.88 217.685   3
   0  -2  46 768.959 167.799   9
   0   2  46 1057.13 163.194   9
   0   2  47 859.380 150.529   9
   0   2  47 1187.52 214.101   3
   0   2 -47 894.927 197.237   2
   0  -2  47 998.670 205.061   9
   0   2 -48 5981.86 474.039   2
   0  -2  48 5553.89 455.626   9
   0   2 -49 964.181 215.851   2
   0  -2  49 1146.44 219.337   9
   0  -2  50 1247.03 234.921   9
   0   2 -50 1511.42 249.854   2
   0  -2  51 2832.88 336.670   9
   0   2 -51 3074.52 356.718   2
   0  -3   0 42.9590 53.1643   5
   0  -3   0 9.65922 56.2473   1
   0   3   0 22.1702 36.5723   7
   0   3   0-27.0090 47.0739   4
   0  -3   0 40.2991 59.3689   4
   0  -3   0-44.1117 57.6187   6
   0   3   0 45.7911 46.4951   8
   0  -3   0-40.9759 42.4315   8
   0   3   1 12114.7 378.189   4
   0  -3   1 11742.8 349.830   1
   0  -3   1 11562.7 374.355   6
   0  -3   1 11697.5 352.358   8
   0   3   1 11180.9 339.755   8
   0  -3   1 11512.0 378.949   5
   0  -3  -1 11423.9 340.567   8
   0  -3  -1 11293.7 350.189   1
   0   3  -1 11071.3 298.659   7
   0  -3  -1 11111.9 379.503   5
   0   3  -1 11505.6 342.537   1
   0   3  -1 12214.8 385.599   4
   0  -3  -1 11980.7 383.867   6
   0  -3  -1 11551.7 377.228   4
   0   3   1 10882.6 313.098   7
   0   3  -1 11521.4 354.259   8
   0   3  -2 35840.7 771.205   1
   0   3  -2 34888.4 795.027   8
   0  -3  -2 36247.9 813.599   4
   0  -3   2 34801.6 785.723   8
   0  -3  -2 38087.3 835.740   6
   0  -3   2 35831.2 813.311   6
   0  -3  -2 34507.5 759.146   8
   0  -3  -2 35597.2 784.706   1
   0   3  -2 37158.6 833.899   4
   0  -3  -2 35153.1 745.172   7
   0   3   2 33922.0 758.553   8
   0   3  -2 35804.3 704.262   7
   0   3   2 36989.4 810.839   4
   0  -3  -3 235.683 52.9079   7
   0   3   3 277.051 55.1855   8
   0   3  -3 224.951 50.9123   1
   0   3  -3 261.757 67.5799   4
   0   3  -3 280.827 67.8065   8
   0  -3  -3 262.380 63.9694   6
   0  -3  -3 239.497 74.7785   4
   0  -3   3 170.896 55.7092   6
   0  -3  -3 256.725 53.2685   8
   0   3   3 352.131 68.9584   4
   0  -3  -3 226.232 65.5138   1
   0   3   4 1955.86 125.140   8
   0   3  -4 1934.21 140.057   8
   0  -3  -4 1920.57 127.303   7
   0  -3  -4 2199.89 150.272   4
   0   3  -4 1977.05 147.905   4
   0  -3   4 2143.37 145.600   6
   0  -3  -4 1945.53 120.512   8
   0   3  -4 2129.28 129.122   1
   0   3  -4 2194.87 155.530   6
   0   3   4 2174.59 142.916   4
   0  -3  -5 3166.02 182.847   4
   0  -3  -5 3681.40 180.561   7
   0   3   5 3696.02 184.867   4
   0   3  -5 3685.36 195.744   6
   0   3   5 3198.43 193.774   5
   0   3  -5 3551.89 201.958   4
   0   3   5 3629.86 165.707   8
   0   3  -5 3565.82 195.508   8
   0   3  -5 3332.42 167.986   1
   0  -3   5 3600.94 187.684   6
   0  -3  -5 3366.99 161.778   8
   0  -3  -6 9066.57 308.403   7
   0  -3  -6 9429.25 320.125   4
   0  -3  -6 8770.49 283.796   8
   0   3  -6 9237.55 344.720   4
   0   3   6 9514.46 315.309   4
   0   3  -6 9090.80 344.601   8
   0   3   6 9753.73 296.324   8
   0   3  -6 9594.19 328.154   6
   0  -3   6 9398.64 318.700   6
   0   3   6 8717.31 339.440   5
   0   3  -6 9165.02 299.747   1
   0   3  -7 40515.3 938.994   4
   0   3  -7 40860.2 944.091   8
   0   3  -7 40747.7 895.812   6
   0   3   7 39769.6 874.558   4
   0  -3  -7 42029.0 896.902   7
   0  -3  -7 41334.6 891.418   4
   0  -3  -7 40343.5 843.342   8
   0   3   7 39526.9 933.406   5
   0  -3   7 41310.5 886.760   6
   0   3   7 42483.9 849.915   8
   0  -3  -8 1245.45 102.012   8
   0  -3  -8 1260.90 112.161   4
   0  -3  -8 1276.66 115.316   7
   0   3   8 1360.74 127.992   5
   0   3   8 1407.95 118.467   4
   0   3  -8 1249.07 119.604   6
   0  -3  -8 1319.19 79.0489   9
   0   3  -8 1276.36 125.589   4
   0   3   8 1390.60 102.724   8
   0  -3   8 1299.47 110.512   6
   0   3  -8 1309.20 137.388   8
   0  -3  -9 1066.16 69.5172   9
   0   3   9 1060.24 100.034   4
   0  -3   9 1109.80 103.605   6
   0  -3   9 1416.19 152.431   4
   0   3  -9 1029.72 109.461   6
   0   3  -9 1079.34 119.807   4
   0   3   9 1145.19 93.1282   8
   0  -3  -9 950.253 89.1452   8
   0  -3  -9 1105.40 105.481   4
   0   3  -9 1218.40 132.311   8
   0   3   9 1301.72 128.422   5
   0  -3  -9 1196.62 112.470   7
   0   3  10 12316.3 363.563   4
   0   3 -10 12435.9 427.264   4
   0   3  10 12287.1 423.802   5
   0   3 -10 12219.5 387.410   6
   0  -3 -10 11874.7 289.787   9
   0  -3 -10 12145.0 371.718   4
   0  -3 -10 12211.2 355.579   8
   0   3  10 12186.4 348.802   8
   0   3  10 12191.8 415.718   2
   0  -3  10 12840.0 380.775   6
   0   3 -11 4.06872 48.8712   6
   0  -3 -11 7.30733 38.0660   8
   0   3 -11 28.9500 47.5458   4
   0  -3  11-4.95581 37.2826   6
   0   3  11 45.5710 50.6185   4
   0  -3 -11-8.13900 26.0628   9
   0   3  11-3.81248 40.5731   5
   0   3  11 33.3916 45.2039   2
   0   3  11 37.8615 31.9747   8
   0  -3 -12 1382.44 77.0172   9
   0  -3  12 1364.99 112.968   6
   0   3  12 1189.18 98.0870   8
   0  -3 -12 1325.60 106.323   8
   0   3 -12 1232.63 113.923   6
   0   3 -12 1519.54 142.959   4
   0   3  12 1425.24 140.544   5
   0  -3 -12 1341.46 146.155   5
   0   3  12 1578.91 118.461   4
   0   3 -13 38489.9 907.392   4
   0  -3 -13 35822.0 795.698   8
   0  -3  13 36291.5 807.502   6
   0   3  13 36013.5 784.185   8
   0  -3 -13 37501.9 917.119   5
   0   3  13 37271.9 902.044   5
   0   3 -13 36319.0 824.039   6
   0   3  13 35834.2 781.364   4
   0  -3 -13 36390.0 704.769   9
   0   3 -14 12275.5 389.216   6
   0   3  14 12309.7 357.847   4
   0  -3 -14 11730.8 298.704   9
   0   3  14 11899.0 361.818   8
   0   3  14 12260.9 441.009   5
   0  -3 -14 12318.4 372.971   8
   0  -3  14 12049.4 374.266   6
   0   3 -14 12733.9 448.546   4
   0  -3 -14 12803.1 461.418   5
   0  -3 -15 3498.91 138.727   9
   0   3 -15 3586.40 191.338   6
   0  -3 -15 3712.70 241.229   5
   0   3  15 3681.05 174.176   4
   0   3  15 3548.44 179.265   8
   0   3  15 3555.68 223.682   5
   0  -3 -15 3737.76 190.128   8
   0   3 -15 3840.11 234.208   4
   0  -3  15 3751.77 190.735   6
   0   3 -16 48.5792 42.4615   6
   0  -3  16-44.2110 38.7921   6
   0  -3 -16 39.8677 64.0719   5
   0   3  16 14.9512 35.1375   4
   0   3  16-17.0856 38.9364   8
   0  -3 -16 54.0563 38.3924   8
   0   3  16 0.66255 59.3870   3
   0   3 -16 51.7706 45.1618   4
   0   3  16 35.4657 28.6394   9
   0   3  16 55.2046 56.6375   5
   0   3  16 34.7326 52.0412   2
   0   3  17 18.6002 36.3817   8
   0   3  17 30.2281 28.3161   9
   0  -3  17 60.0790 43.4507   6
   0  -3 -17 26.2878 66.4853   5
   0  -3 -17 14.5909 37.8235   8
   0   3 -17-15.7684 45.6884   6
   0   3  17 56.6470 39.4386   4
   0   3  17 20.9519 52.1286   2
   0   3 -17 13.2334 53.6062   4
   0   3  17 30.9716 63.4004   3
   0   3  17 78.8812 54.0993   5
   0  -3  18 1975.23 138.589   6
   0   3  18 2128.80 114.845   9
   0   3 -18 2102.44 177.742   4
   0   3  18 1843.57 180.852   3
   0   3  18 2055.54 187.851   2
   0   3  18 1859.45 138.013   8
   0  -3 -18 2487.89 205.827   5
   0  -3 -18 2019.83 146.656   8
   0   3  18 2066.46 174.093   5
   0   3 -18 2083.26 153.272   6
   0   3  18 2138.26 128.787   4
   0   3  19 10108.7 437.234   3
   0   3  19 10611.2 426.907   5
   0   3  19 11147.7 308.817   9
   0   3 -19 10280.7 358.415   6
   0   3  19 10725.1 316.993   4
   0   3  19 11118.9 457.746   2
   0   3 -19 10996.8 427.030   4
   0  -3 -19 10629.9 371.309   8
   0  -3 -19 10819.8 450.459   5
   0   3  19 9979.55 358.877   8
   0  -3  19 10392.6 351.063   6
   0   3 -20 3174.16 219.573   4
   0  -3 -20 2982.42 187.162   8
   0  -3 -20 2970.22 231.552   5
   0   3  20 2861.92 226.630   2
   0   3  20 2798.99 227.925   3
   0   3 -20 3096.58 185.974   6
   0   3  20 3087.69 150.183   9
   0  -3  20 3151.05 178.065   6
   0   3  20 2975.38 217.750   5
   0   3  20 3304.35 157.155   4
   0   3 -21 3336.48 225.870   4
   0   3  21 2950.90 150.587   9
   0  -3 -21 2827.20 232.660   5
   0   3  21 2657.41 225.808   3
   0  -3  21 2830.44 169.769   6
   0  -3  21 2841.11 209.645   4
   0   3  21 2893.26 146.036   4
   0   3  21 3004.44 218.682   5
   0  -3 -21 2690.49 183.398   8
   0   3 -21 2790.11 181.933   6
   0   3  21 2697.55 225.709   2
   0  -3 -22 9335.53 431.227   5
   0   3  22 9832.12 448.763   2
   0   3  22 9386.58 303.146   9
   0  -3  22 9532.65 336.940   6
   0   3  22 9481.02 288.758   4
   0  -3  22 9382.20 390.406   4
   0   3  22 10115.2 422.167   5
   0  -3 -22 9099.33 361.016   8
   0   3 -22 9335.08 346.495   6
   0   3 -22 9987.07 414.086   4
   0   3  22 9074.25 434.506   3
   0  -3  23 1147.21 141.393   4
   0   3  23 1444.40 171.173   2
   0   3  23 1347.94 98.4971   4
   0  -3 -23 1215.04 129.059   8
   0   3  23 1175.19 102.161   9
   0  -3  23 1190.68 111.696   6
   0   3 -23 1331.60 135.263   3
   0  -3 -23 1358.75 165.380   5
   0   3 -23 1138.40 124.400   6
   0   3  23 1176.15 162.900   3
   0   3 -23 1134.12 138.135   4
   0   3  23 1389.53 155.119   5
   0   3 -24 597.184 102.813   4
   0   3 -24 651.167 90.6347   6
   0  -3 -24 514.692 87.6294   8
   0  -3 -24 742.864 136.085   5
   0   3  24 487.598 119.933   3
   0   3 -24 568.102 93.1785   3
   0   3  24 404.737 61.4872   9
   0  -3  24 601.445 83.5935   6
   0   3  24 594.077 65.4293   4
   0   3  24 612.529 107.823   5
   0  -3  24 632.971 111.115   4
   0   3  25 703.072 135.893   3
   0  -3 -25 934.503 117.716   8
   0   3 -25 750.863 120.063   4
   0   3  25 769.208 121.300   5
   0  -3  25 848.978 98.5787   6
   0  -3  25 1006.20 134.687   4
   0   3  25 917.641 78.9569   4
   0  -3 -25 1120.88 160.332   5
   0   3 -25 1104.87 127.655   3
   0   3  25 814.672 90.6102   9
   0   3 -25 796.026 101.465   6
   0   3  26 1316.15 184.291   3
   0  -3 -26 1219.06 139.474   8
   0   3  26 1173.82 148.297   5
   0   3 -26 1299.53 140.043   3
   0   3 -26 1371.93 132.229   6
   0  -3  26 1172.02 114.116   6
   0   3  26 1323.91 118.914   9
   0  -3 -26 1394.10 177.197   5
   0   3 -26 1361.15 153.095   4
   0   3  26 1401.39 95.0688   4
   0  -3  26 1288.99 154.511   4
   0   3  27 4648.24 323.765   3
   0  -3  27 4549.66 275.164   4
   0   3  27 4292.64 219.569   9
   0   3  27 4850.25 182.438   4
   0   3  27 4907.27 304.056   5
   0   3 -27 4884.02 289.377   4
   0  -3 -27 4764.67 271.818   8
   0   3 -27 4725.13 272.309   3
   0   3 -27 4576.32 239.351   6
   0  -3  27 4728.30 234.648   6
   0  -3 -27 4457.83 311.911   5
   0   3 -28 187.214 67.5427   3
   0   3  28 143.617 57.9181   9
   0  -3  28 262.088 69.4045   5
   0  -3  28 114.124 45.2097   6
   0   3 -28 191.867 70.6092   4
   0   3 -28 302.962 102.028   2
   0  -3 -28 377.900 87.5505   8
   0  -3  28 333.237 91.7291   4
   0   3  28 237.222 43.4824   4
   0  -3 -28 289.190 106.884   5
   0   3 -28 204.285 65.6355   6
   0   3  28 357.832 113.796   3
   0  -3 -29 20.1229 51.7846   8
   0   3  29 123.401 34.5247   4
   0   3 -29 95.2185 53.5069   3
   0   3 -29 203.117 87.7373   2
   0  -3 -29 57.6342 76.5306   5
   0   3  29 70.5346 27.9187   4
   0   3 -29 45.3753 49.8350   4
   0   3 -29 171.995 65.8225   6
   0  -3  29 209.581 88.9223   4
   0  -3  29 83.5982 57.3488   5
   0   3  29 140.956 99.4844   3
   0   3  30 8553.66 244.936   4
   0  -3  30 8892.24 369.333   5
   0   3 -30 7820.48 420.420   2
   0   3 -30 8744.21 403.667   4
   0   3 -30 8344.30 345.861   6
   0  -3 -30 8640.26 395.677   8
   0   3  30 7955.43 451.318   3
   0  -3 -30 8131.56 436.640   5
   0  -3  30 7857.93 383.285   4
   0   3 -30 8152.67 383.951   3
   0   3  30 8435.94 244.051   4
   0   3 -31 1765.68 179.589   3
   0  -3 -31 1461.57 193.472   5
   0   3  31 1476.65 86.6368   4
   0   3 -31 1693.93 198.948   2
   0  -3 -31 1394.62 161.335   8
   0   3  31 1421.36 83.7314   4
   0   3  31 1192.30 183.234   3
   0   3 -31 1322.20 143.941   6
   0   3 -31 1489.87 165.537   4
   0  -3  31 1324.44 157.844   4
   0  -3  31 1426.26 146.567   5
   0   3 -32 1984.72 195.265   3
   0   3 -32 2514.47 241.045   2
   0  -3 -32 2210.27 198.919   8
   0  -3  32 2240.87 181.152   5
   0   3 -32 1902.85 164.071   6
   0  -3  32 1801.53 185.275   4
   0   3  32 1982.61 233.459   3
   0   3  32 2149.80 99.2291   4
   0   3  32 2346.11 101.928   4
   0   3 -32 2071.01 193.294   4
   0  -3 -32 2091.60 229.525   5
   0  -3  33 2215.01 200.863   4
   0   3  33 2078.87 88.4166   4
   0   3 -33 2359.92 206.677   4
   0   3 -33 2008.97 168.724   6
   0  -3 -33 2186.35 207.146   8
   0   3  33 2081.01 241.588   3
   0  -3 -33 2276.73 235.107   5
   0   3 -33 2246.08 234.661   2
   0   3  33 2115.74 90.1543   4
   0   3 -33 2185.93 202.541   3
   0  -3  33 2158.24 183.664   5
   0   3 -34 36.4043 58.7516   3
   0   3  34 61.1193 51.0210   9
   0  -3  34 83.7052 61.2594   4
   0   3 -34-10.9592 49.2198   4
   0  -3 -34 149.205 98.6278   5
   0  -3 -34 131.815 67.9122   8
   0   3 -34 72.7946 77.8117   2
   0   3 -34 95.9349 62.2431   6
   0  -3  34 54.9623 41.7281   5
   0   3  34 63.2477 80.8542   3
   0   3 -35-48.7406 54.3113   4
   0   3 -35-34.7130 73.8101   2
   0   3  35 85.9568 62.5040   9
   0  -3 -35 61.0226 92.9782   5
   0  -3 -35 124.909 78.5602   8
   0   3  35-24.7545 83.8713   3
   0  -3  35 65.0129 63.1249   5
   0   3 -35 21.8638 53.7790   6
   0  -3  35-14.0142 54.3282   4
   0   3 -36 2856.34 277.513   2
   0  -3 -36 2205.35 247.667   5
   0  -3  36 2613.70 224.709   4
   0   3 -36 2576.61 190.273   6
   0   3  36 2560.80 197.790   9
   0  -3  36 2367.00 198.901   5
   0   3  36 2448.42 262.411   3
   0   3  37-33.3074 43.8096   9
   0  -3  37 13.0580 62.0934   4
   0  -3 -37-18.3927 76.1683   5
   0   3 -37 204.010 105.726   2
   0   3 -37-16.8916 45.8608   6
   0   3  37-118.634 112.009   3
   0  -3  38 70.8150 54.3298   4
   0   3 -38 142.557 57.9509   6
   0   3 -38 44.2916 83.5807   2
   0   3  38-5.71879 50.2148   9
   0  -3 -38-83.6165 85.1301   5
   0   3  39 279.265 75.0311   9
   0   3 -39 402.335 129.390   2
   0   3 -39 438.748 90.0849   6
   0   3  39 358.967 131.506   3
   0  -3 -39 355.084 123.779   5
   0  -3  39 433.936 101.670   4
   0   3  40 148.272 64.8879   9
   0  -3  40 12.1570 55.0472   4
   0  -3 -40 35.3661 75.4289   5
   0   3 -40 50.1571 96.6907   2
   0   3  40 182.282 101.321   3
   0   3  41 210.572 79.1894   9
   0  -3  41 74.5140 55.1903   4
   0   3 -41 114.365 99.6083   2
   0  -3 -41 126.880 96.7667   5
   0  -3  41 76.5875 92.2150   9
   0   3  41 183.502 96.0255   3
   0   3  42 817.793 169.101   3
   0   3 -42 1090.63 201.160   2
   0  -3  42 1035.36 151.459   4
   0  -3  42 945.148 193.419   9
   0   3  42 1025.21 136.654   9
   0  -3 -42 744.529 157.094   5
   0  -3  43-42.6012 60.8917   4
   0   3  43 34.5573 70.7919   3
   0   3 -43 103.001 96.8175   2
   0  -3  43 18.2075 83.4177   9
   0  -3 -43 201.856 106.305   5
   0  -3  44 11.5365 79.6564   9
   0   3  44 86.4038 105.801   3
   0  -3 -44 162.094 115.486   5
   0   3 -44-23.7888 105.388   2
   0  -3  45 223.208 110.775   9
   0  -3 -45 69.7076 73.3196   6
   0   3  45 249.480 120.231   3
   0   3 -45 255.719 124.227   2
   0  -3 -46 824.574 161.710   6
   0   3  46 536.829 160.979   3
   0   3 -46 728.057 172.481   2
   0  -3  46 1060.80 223.967   9
   0   3 -47 4334.01 400.384   2
   0   3  47 4796.77 424.412   3
   0  -3  47 4997.73 443.157   9
   0   3  48 1541.95 251.243   3
   0  -3  48 1495.84 258.106   9
   0   3 -48 1622.74 257.699   2
   0   3 -49 411.840 151.279   2
   0  -3  49 589.629 181.446   9
   0   3  49 458.613 163.751   3
   0   3 -50-149.148 110.960   2
   0   4   0 96.3849 50.5327   8
   0   4   0 205.355 60.9088   4
   0  -4   0 297.367 67.1725   6
   0   4   0 140.627 46.0394   7
   0  -4   0 129.283 70.6876   4
   0  -4   0 213.027 73.9569   1
   0  -4   0 112.962 47.4813   8
   0   4  -1 6342.48 227.567   7
   0  -4   1 6094.51 274.379   8
   0   4   1 7026.96 312.916   4
   0  -4   1 6999.35 311.424   6
   0  -4   1 6238.59 272.355   1
   0  -4  -1 6315.38 303.746   4
   0  -4  -1 6391.45 279.999   1
   0  -4  -1 6758.17 308.278   6
   0   4  -1 6235.20 278.044   8
   0   4  -1 6418.14 303.643   4
   0   4   1 6205.76 269.181   8
   0  -4   1 6234.37 302.853   4
   0  -4  -1 6235.63 269.058   8
   0   4  -2 2248.59 127.638   7
   0   4  -2 2425.86 183.895   4
   0  -4  -2 2245.16 183.762   4
   0  -4  -2 2237.87 155.851   8
   0   4  -2 2195.88 165.274   8
   0  -4  -2 2335.39 180.504   6
   0  -4   2 2415.14 176.340   6
   0  -4  -2 1987.68 158.916   1
   0   4   2 2306.73 156.527   8
   0   4  -2 2219.02 154.131   1
   0   4   2 2405.20 180.074   4
   0   4   3 26351.7 691.059   4
   0  -4  -3 25477.0 693.092   4
   0   4  -3 24877.8 667.706   8
   0   4  -3 26695.2 716.598   4
   0  -4  -3 23287.0 625.654   8
   0   4  -3 25644.2 644.787   1
   0  -4  -3 26900.1 721.217   6
   0   4   3 24583.3 632.033   8
   0  -4  -3 25175.1 659.583   1
   0  -4   3 25511.9 687.118   6
   0   4  -3 23980.9 559.799   7
   0   4  -4 3485.85 223.969   4
   0  -4  -4 3805.24 233.102   6
   0  -4  -4 3021.75 181.422   8
   0   4   4 3188.47 182.549   8
   0  -4  -4 3472.95 221.090   4
   0  -4  -4 3287.82 202.501   1
   0   4   4 3679.15 220.359   4
   0  -4  -4 3778.09 192.965   7
   0   4  -4 3361.67 151.812   7
   0   4  -4 3444.05 193.348   1
   0  -4   4 3699.73 217.589   6
   0   4  -5 11035.3 372.787   1
   0  -4   5 10764.5 395.029   6
   0  -4  -5 11187.3 424.752   6
   0  -4  -5 10833.6 392.619   1
   0   4   5 10216.4 350.218   8
   0  -4  -5 10153.2 352.037   8
   0  -4  -5 11092.6 402.985   4
   0   4  -5 10558.0 416.174   4
   0  -4  -5 11189.5 364.613   7
   0   4   5 11034.7 395.657   4
   0  -4   6 10606.3 384.588   6
   0   4   6 10103.7 377.543   4
   0  -4  -6 9845.57 340.857   8
   0  -4  -6 11103.4 367.185   7
   0  -4  -6 9966.94 384.231   4
   0   4  -6 10068.7 353.510   1
   0  -4  -6 9895.76 401.639   6
   0   4  -6 10374.1 413.719   4
   0   4   6 9664.37 338.832   8
   0  -4   7 2203.49 165.496   6
   0  -4  -7 2204.95 155.493   7
   0   4  -7 2204.31 180.340   4
   0  -4  -7 1933.95 141.872   8
   0   4   7 2229.68 167.568   4
   0   4  -7 2158.69 176.448   6
   0  -4  -7 2228.14 174.064   4
   0   4  -7 2180.18 152.905   1
   0   4   7 2387.53 152.136   8
   0  -4  -7 2116.42 176.946   6
   0   4   8 925.811 112.873   4
   0  -4  -8 786.725 95.3370   8
   0   4   8 870.744 122.157   5
   0   4  -8 764.624 91.6265   1
   0  -4  -8 774.413 107.200   4
   0   4  -8 708.469 107.602   4
   0   4  -8 933.755 121.955   6
   0  -4  -8 860.459 105.552   7
   0   4   8 920.419 97.9516   8
   0  -4   8 872.991 101.855   6
   0   4   9 7319.17 343.635   5
   0  -4   9 6723.57 327.876   4
   0   4  -9 6776.98 284.026   1
   0  -4   9 7213.10 305.857   6
   0  -4  -9 7060.30 307.391   4
   0   4  -9 6739.46 334.199   4
   0   4   9 6714.68 294.407   4
   0  -4  -9 6531.53 267.176   8
   0   4  -9 7078.81 314.928   6
   0   4   9 7094.20 273.019   8
   0  -4  -9 7480.46 315.512   7
   0  -4 -10 121.521 31.6015   9
   0   4 -10 263.696 85.1937   4
   0  -4 -10 185.163 67.4733   4
   0   4 -10 86.3497 68.0932   6
   0  -4  10 167.569 59.2336   6
   0  -4 -10 158.864 53.0077   8
   0   4  10 147.191 68.2761   4
   0   4  10 122.089 44.1668   8
   0  -4 -10 108.795 52.4723   7
   0   4 -10 202.087 88.5803   8
   0   4  10 99.0564 53.9400   5
   0   4 -11 12885.3 419.023   6
   0   4  11 12178.2 358.721   8
   0   4  11 12513.0 443.408   2
   0  -4  11 12668.2 403.061   6
   0   4 -11 13652.0 476.993   4
   0   4  11 13626.2 473.354   5
   0  -4  11 11964.9 441.967   4
   0  -4 -11 12610.8 404.177   4
   0   4 -11 13091.0 468.076   8
   0  -4 -11 12503.3 420.635   7
   0   4  11 12604.9 394.451   4
   0  -4 -11 12511.5 289.658   9
   0  -4 -11 12224.3 367.404   8
   0  -4  12 1572.45 170.842   4
   0  -4  12 1238.60 121.237   6
   0  -4 -12 989.119 135.134   5
   0   4  12 1216.38 122.767   4
   0   4  12 1216.46 109.218   8
   0   4 -12 1440.69 166.103   8
   0   4 -12 1228.52 141.367   6
   0   4 -12 1235.47 144.201   4
   0  -4 -12 1017.71 74.5462   9
   0   4  12 1390.16 146.762   2
   0  -4 -12 1205.01 113.782   8
   0  -4 -12 1279.89 135.284   7
   0   4  12 1208.44 139.498   5
   0   4 -13 922.519 116.853   6
   0   4 -13 826.611 130.461   8
   0   4  13 920.501 104.729   4
   0  -4 -13 849.962 130.631   5
   0   4  13 877.172 93.4250   8
   0  -4 -13 996.470 122.495   7
   0  -4 -13 808.574 94.7700   8
   0   4  13 1231.19 145.259   5
   0   4 -13 801.805 121.489   4
   0  -4  13 967.406 143.294   4
   0  -4 -13 844.427 67.5464   9
   0  -4  13 909.365 106.592   6
   0   4  13 1029.41 129.077   2
   0   4  14 2378.58 155.025   8
   0   4 -14 2957.98 198.660   6
   0   4 -14 2784.97 217.108   4
   0   4  14 2796.89 215.231   5
   0  -4 -14 2888.01 209.130   7
   0  -4  14 2997.75 189.868   6
   0  -4 -14 2762.71 170.933   8
   0  -4  14 2607.30 214.645   4
   0  -4 -14 2707.78 119.218   9
   0   4  14 2725.30 217.753   3
   0   4  14 2829.37 214.620   2
   0  -4 -14 2601.66 217.811   5
   0   4  14 2818.66 175.737   4
   0   4 -14 3014.80 238.682   8
   0  -4 -15 7826.10 306.221   8
   0   4 -15 7689.32 328.505   6
   0   4  15 8297.37 382.889   2
   0   4  15 7990.28 378.531   5
   0   4 -15 8242.65 404.887   8
   0  -4 -15 8082.56 367.835   7
   0   4  15 7491.45 301.930   4
   0   4  15 7394.48 374.698   3
   0  -4  15 7602.86 365.308   4
   0  -4 -15 7090.02 217.982   9
   0  -4  15 7955.28 320.674   6
   0  -4 -15 8311.84 400.619   5
   0   4 -15 7876.91 380.294   4
   0   4  15 7397.31 290.293   8
   0  -4  16 8725.88 393.935   4
   0  -4 -16 9194.14 431.640   5
   0   4  16 9671.44 421.136   5
   0  -4 -16 9512.89 410.979   7
   0   4 -16 9061.40 428.607   8
   0   4  16 8777.81 327.746   4
   0   4  16 8649.96 320.082   8
   0   4  16 8964.90 408.981   2
   0  -4 -16 8576.20 244.840   9
   0   4  16 8536.80 409.971   3
   0   4 -16 9707.09 425.661   4
   0   4 -16 8847.29 359.839   6
   0  -4 -16 8780.95 332.990   8
   0  -4  16 8678.73 340.213   6
   0   4 -17 214.561 70.9595   4
   0  -4 -17 153.485 58.4966   8
   0   4  17 203.754 76.1993   2
   0  -4 -17 129.832 87.8284   5
   0   4  17 126.760 54.8531   8
   0   4  17 186.094 94.5784   3
   0   4  17 261.305 68.4423   4
   0  -4  17 369.244 117.324   4
   0   4 -17 96.8977 81.8253   8
   0  -4  17 149.375 51.4284   6
   0  -4 -17 285.381 82.4259   7
   0   4 -17 164.913 87.8513   6
   0   4  17 194.902 79.6357   5
   0  -4 -17 113.497 31.4901   9
   0   4  18 6794.73 367.044   3
   0  -4  18 6871.41 298.116   6
   0   4  18 6720.20 284.073   8
   0  -4 -18 6772.05 293.889   8
   0  -4  18 7076.38 356.449   4
   0   4 -18 7220.67 369.658   4
   0   4  18 6854.00 279.835   4
   0   4  18 6672.29 353.925   5
   0   4 -18 6855.83 313.332   6
   0   4 -18 7154.04 387.182   8
   0  -4 -18 7092.33 382.847   5
   0   4  18 7211.41 373.164   2
   0   4  19 5098.67 234.094   4
   0   4  19 4582.73 308.780   3
   0   4  19 4543.66 234.123   8
   0  -4 -19 4894.34 248.914   8
   0  -4  19 4993.48 250.141   6
   0   4 -19 5269.74 315.815   4
   0  -4 -19 4974.98 323.421   5
   0  -4  19 4887.06 297.622   4
   0   4  19 5329.60 314.525   5
   0   4  19 5043.75 312.638   2
   0   4 -19 5014.06 266.317   6
   0  -4  20 3569.60 212.394   6
   0   4 -20 3729.46 227.242   6
   0   4  20 3441.52 263.172   2
   0  -4 -20 3747.77 220.359   8
   0  -4  20 3979.40 266.626   4
   0   4  20 3455.47 270.963   3
   0  -4 -20 3806.24 284.287   5
   0   4 -20 4312.40 284.636   4
   0   4  20 3653.82 196.426   4
   0   4  20 4299.38 282.706   5
   0  -4  21 3107.62 196.542   6
   0   4  21 3044.79 243.117   5
   0  -4 -21 3051.56 257.805   5
   0  -4  21 2995.67 234.336   4
   0   4  21 3271.16 182.114   4
   0  -4 -21 3285.97 205.702   8
   0   4 -21 2961.93 201.327   6
   0   4 -21 2979.90 241.913   4
   0   4  21 2895.32 252.662   3
   0   4 -22 7266.40 327.057   6
   0   4  22 7506.69 288.720   4
   0  -4  22 7047.17 366.283   4
   0  -4  22 7670.93 320.413   6
   0  -4 -22 7000.76 401.435   5
   0   4  22 7061.63 396.753   3
   0   4  22 7456.96 389.386   5
   0  -4 -22 7244.31 323.997   8
   0   4 -22 8001.21 399.088   4
   0   4 -23 2123.84 179.530   6
   0   4  23 1882.35 211.591   3
   0   4  23 2246.86 148.295   4
   0  -4 -23 1901.17 163.640   8
   0  -4  23 2181.00 165.555   6
   0   4 -23 2407.52 218.377   4
   0  -4 -23 2220.61 226.669   5
   0  -4  23 2315.80 217.115   4
   0   4  24 7048.67 411.905   3
   0  -4  24 7606.50 324.263   6
   0  -4 -24 7728.91 427.732   5
   0  -4  24 7127.69 377.394   4
   0  -4 -24 7706.92 342.642   8
   0   4 -24 7722.70 401.131   4
   0   4 -24 7472.62 332.038   6
   0   4  24 7566.75 284.222   4
   0   4 -25 4571.06 307.979   4
   0  -4 -25 4659.27 332.008   5
   0  -4 -25 4567.79 262.392   8
   0  -4  25 4201.95 286.064   4
   0  -4  25 4571.07 245.109   6
   0   4  25 4546.16 329.703   3
   0   4 -25 4447.82 255.023   6
   0   4  25 4700.48 213.713   4
   0   4 -26 2093.98 210.475   4
   0  -4  26 2389.28 176.151   6
   0  -4 -26 2519.43 251.433   5
   0  -4  26 1992.05 197.428   4
   0   4  26 2278.36 237.279   3
   0   4 -26 2302.57 181.305   6
   0  -4 -26 2242.06 185.954   8
   0   4  26 2269.24 145.713   4
   0  -4 -27 1386.61 199.436   5
   0   4  27 1948.67 130.810   4
   0  -4  27 1830.98 153.345   6
   0  -4  27 1720.63 193.900   4
   0   4 -27 1714.47 192.466   4
   0   4 -27 1938.71 170.819   6
   0   4  27 1649.92 122.220   9
   0  -4 -27 1822.49 170.439   8
   0   4 -27 1886.25 176.766   3
   0   4  27 1628.27 210.431   3
   0   4  28 5301.33 219.868   4
   0  -4 -28 4891.42 286.071   8
   0   4 -28 5313.25 301.802   3
   0   4  28 5149.06 224.070   9
   0  -4 -28 5788.90 379.932   5
   0   4 -28 5100.41 274.969   6
   0  -4  28 5080.84 263.650   6
   0   4  28 4564.71 346.289   3
   0  -4  28 4913.44 317.034   4
   0  -4 -29 1488.97 198.343   5
   0   4  29 1704.59 225.710   3
   0  -4  29 1825.89 156.285   6
   0   4  29 1809.40 122.371   4
   0   4  29 1756.39 133.396   9
   0  -4 -29 1834.23 176.211   8
   0   4 -29 1911.21 180.107   3
   0   4 -29 1685.98 162.355   6
   0  -4  29 1437.47 174.229   4
   0  -4 -30 2747.61 216.684   8
   0  -4  30 2438.86 182.258   6
   0  -4  30 2028.23 209.648   4
   0  -4 -30 2322.49 255.389   5
   0   4 -30 2573.27 213.622   3
   0   4 -30 2388.87 189.883   6
   0   4  30 2746.48 277.563   3
   0   4  30 2496.22 140.704   4
   0   4  30 2725.86 168.081   9
   0   4  31 3444.47 192.262   9
   0   4 -31 3408.86 227.558   6
   0   4 -31 3339.82 277.328   2
   0   4 -31 3372.01 247.545   3
   0   4  31 3279.01 304.603   3
   0   4  31 3471.55 163.435   4
   0  -4  31 3286.67 212.283   6
   0  -4  31 3243.70 264.797   4
   0  -4 -31 3298.68 296.322   5
   0  -4 -31 3477.12 250.419   8
   0   4  32 155.825 96.3879   3
   0   4 -32 173.970 78.3904   3
   0  -4  32 203.362 55.5626   6
   0   4  32 204.435 41.5244   4
   0  -4  32 246.321 95.3514   4
   0  -4 -32 176.029 78.2421   8
   0   4 -32 354.578 86.8773   6
   0   4 -32 337.447 121.014   2
   0  -4 -32 80.5678 82.1168   5
   0   4  32-6.99142 30.2030   9
   0  -4  33 2114.26 183.265   5
   0  -4  33 1966.51 207.720   4
   0   4  33 1852.47 102.704   4
   0  -4 -33 1921.21 192.331   8
   0  -4 -33 1749.61 222.604   5
   0   4 -33 1933.51 224.065   2
   0   4 -33 2003.42 195.201   3
   0   4 -33 1867.24 166.135   6
   0   4  33 1847.98 233.501   3
   0   4  34 258.711 36.9216   4
   0  -4  34 232.931 69.3803   5
   0   4  34 137.427 95.4461   3
   0  -4  34 268.332 98.6583   4
   0  -4 -34 210.832 117.732   5
   0   4 -34 332.291 110.017   2
   0   4 -34 316.841 78.5793   6
   0  -4  35 931.553 151.998   4
   0   4 -35 975.583 123.373   6
   0  -4 -35 897.509 171.595   5
   0   4  35 843.166 179.044   3
   0   4 -35 931.224 166.603   2
   0  -4 -36 142.255 98.4678   5
   0   4 -36 76.7428 95.2035   2
   0   4 -36 180.142 65.4823   6
   0   4  36 22.9925 83.2647   3
   0  -4  36 233.848 92.2887   4
   0   4 -37 97.3872 82.7499   2
   0   4  37 207.255 121.853   3
   0   4 -37 209.660 71.1269   6
   0  -4  37 194.439 78.7682   4
   0  -4 -37 127.545 89.8755   5
   0   4 -38-60.5008 80.9101   2
   0   4  38 143.202 116.870   3
   0  -4 -38 8.07060 76.6040   5
   0  -4  38 50.9766 57.8626   4
   0  -4 -39 445.760 143.403   5
   0  -4  39 446.679 113.765   4
   0   4 -39 390.693 122.509   2
   0   4  39 437.616 146.809   3
   0   4  40 136.949 105.517   3
   0  -4  40 120.016 81.2325   4
   0   4 -40 54.0692 79.9981   2
   0  -4 -40 307.412 126.417   5
   0  -4 -41 217.436 103.329   5
   0  -4  41 88.0617 73.2446   4
   0   4  41 176.824 99.3437   3
   0   4 -41 97.6240 91.7541   2
   0   4 -42-5.27800 83.8447   2
   0  -4 -42-2.98149 92.5466   5
   0  -4  42-37.2542 60.8252   4
   0   4  42-13.1929 92.8710   3
   0  -4  43 879.996 201.461   9
   0  -4 -43 844.082 182.101   5
   0   4  43 547.007 159.073   3
   0  -4  43 485.617 112.749   4
   0   4 -43 676.099 168.185   2
   0  -4  44 519.141 177.551   9
   0  -4  44 312.720 98.2979   4
   0   4  44 65.5240 92.3005   3
   0   4 -44 271.098 124.293   2
   0  -4 -44 268.842 135.520   5
   0   4  45 84.0740 95.3682   3
   0  -4  45 17.6709 84.8801   9
   0  -4 -45-46.8513 90.3573   5
   0   4 -45 145.151 112.685   2
   0  -4  46 1194.19 237.135   9
   0   4 -46 968.226 197.832   2
   0   4  46 921.086 192.856   3
   0  -4 -46 990.210 195.180   5
   0  -4 -47 323.808 143.021   5
   0   4 -47 42.5004 95.3911   2
   0  -4 -48-51.4387 108.286   5
   0   4 -48 14.9311 97.3288   2
   0   4 -49-122.274 115.313   2
   0  -4 -49 10.1113 82.1830   5
   0   5   0 465.802 129.303   4
   0  -5   0 285.848 127.994   5
   0  -5   0 264.309 102.918   1
   0  -5   0 88.0795 70.0549   6
   0  -5   0 152.975 73.8254   8
   0  -5  -1 45719.7 1142.45   4
   0   5  -1 49270.6 1162.75   4
   0  -5   1 44976.8 1141.07   4
   0   5   1 47639.8 1143.94   4
   0  -5  -1 44433.3 1073.07   1
   0  -5  -1 45351.3 1065.87   8
   0  -5  -1 46587.4 1157.03   5
   0  -5   1 47180.5 1152.66   5
   0  -5  -1 48588.7 1156.40   6
   0  -5   1 47888.7 1146.95   6
   0  -5   2 658.813 123.825   5
   0   5   2 810.020 131.661   4
   0   5  -2 665.656 81.2048   7
   0  -5  -2 732.984 104.522   8
   0  -5  -2 644.655 130.243   5
   0  -5  -2 971.217 155.562   4
   0  -5  -2 536.558 105.917   6
   0   5  -2 829.379 127.962   4
   0  -5   2 680.310 110.369   6
   0  -5  -2 641.113 113.776   1
   0   5  -3-19.5120 42.1128   4
   0  -5  -3 21.6858 72.7168   4
   0   5   3 81.7300 67.8391   4
   0  -5  -3 152.058 94.2177   5
   0  -5   3 20.6458 44.6874   6
   0   5  -3-31.9866 38.5113   7
   0  -5   3 80.1704 72.7331   5
   0  -5  -3-18.9132 48.8269   8
   0  -5  -3-53.9889 63.7537   1
   0  -5   3 173.915 115.315   4
   0  -5  -3 4.79543 47.0052   6
   0   5  -4 16514.2 560.661   8
   0  -5  -4 16786.6 602.371   5
   0  -5  -4 15933.9 513.328   8
   0  -5  -4 18086.2 609.956   6
   0   5  -4 16387.0 443.162   7
   0  -5   4 18208.7 586.299   6
   0  -5  -4 16450.6 551.140   1
   0  -5  -4 16807.5 580.077   4
   0   5   4 17936.8 584.786   4
   0   5  -4 18853.3 619.736   4
   0  -5   4 16802.5 594.987   4
   0  -5   4 16851.4 580.001   5
   0  -5   5 117.486 101.626   4
   0   5  -5 4.58930 65.8990   8
   0   5  -5 5.85673 35.8961   7
   0  -5  -5 25.8090 62.7774   1
   0  -5  -5 78.0233 54.6690   6
   0  -5  -5 63.1387 84.1477   5
   0  -5  -5 103.583 88.6143   4
   0  -5  -5 66.7395 50.0450   8
   0   5  -5 148.454 75.8260   4
   0  -5   5 121.167 75.1799   5
   0   5   5 107.377 65.7542   4
   0  -5   5 68.9277 49.8705   6
   0  -5   6 293.245 78.2808   6
   0  -5  -6 337.293 96.8362   4
   0  -5  -6 469.377 116.594   5
   0   5  -6 508.806 107.750   4
   0  -5  -6 487.188 104.458   1
   0  -5   6 342.310 114.753   5
   0   5  -6 369.768 60.0135   7
   0   5  -6 294.496 93.4401   8
   0  -5  -6 480.493 101.092   6
   0  -5  -6 304.657 65.1696   8
   0   5   6 445.408 92.2804   4
   0  -5   6 480.113 127.671   4
   0  -5  -7 15699.3 572.206   6
   0   5  -7 15217.6 549.382   8
   0  -5  -7 15431.1 577.262   5
   0  -5  -7 14579.5 524.945   1
   0   5   7 15409.6 529.002   4
   0  -5  -7 15302.2 491.324   7
   0   5  -7 14815.2 396.715   7
   0  -5   7 14028.5 549.054   4
   0  -5  -7 14152.8 468.155   8
   0   5  -7 14702.6 555.707   4
   0  -5  -7 14708.0 528.391   4
   0  -5   7 15783.8 531.749   6
   0  -5  -8 3045.50 239.935   6
   0   5  -8 3023.67 238.003   4
   0   5   8 3092.40 217.880   4
   0  -5  -8 2863.41 192.366   8
   0  -5  -8 2879.75 240.407   5
   0  -5  -8 2868.34 224.547   4
   0  -5   8 3165.20 220.453   6
   0  -5  -8 3089.33 207.864   7
   0   5  -8 3109.21 243.447   8
   0  -5   8 2881.72 241.010   4
   0  -5  -8 2622.04 214.214   1
   0   5   9 2286.82 186.671   4
   0  -5  -9 1914.70 157.043   8
   0  -5  -9 2148.63 193.480   1
   0  -5  -9 2079.53 186.912   4
   0  -5   9 2453.87 194.821   6
   0   5  -9 2159.15 204.294   8
   0  -5  -9 2091.44 200.015   6
   0  -5  -9 2233.17 211.490   5
   0   5  -9 2180.12 204.006   4
   0  -5   9 2054.13 197.955   4
   0  -5  -9 2463.46 188.884   7
   0  -5 -10 415.654 94.2554   4
   0  -5  10 398.397 87.3962   6
   0   5 -10 367.275 112.637   8
   0  -5 -10 355.118 82.9801   7
   0   5 -10 426.639 102.122   4
   0  -5  10 298.173 93.2149   4
   0  -5 -10 267.570 64.9861   8
   0   5  10 392.518 87.2883   4
   0  -5 -10 416.172 96.1967   6
   0  -5 -10 274.591 90.6841   5
   0   5  11 194.944 72.4413   4
   0   5 -11 150.718 72.6201   6
   0   5 -11 142.661 67.7913   8
   0  -5 -11 214.971 69.0744   7
   0   5 -11 155.741 62.7918   4
   0  -5  11 166.534 73.6401   4
   0  -5 -11 202.144 57.1514   8
   0  -5  11 288.670 76.1870   6
   0  -5 -11 161.159 40.9971   9
   0  -5 -11 10.8278 64.0673   4
   0  -5 -11 256.538 97.8130   5
   0  -5 -11 219.757 75.5424   6
   0   5 -12 171.913 90.9689   8
   0  -5  12 91.1817 71.1279   4
   0   5  12 115.713 55.3824   4
   0   5 -12 113.390 61.1713   4
   0  -5 -12 107.918 46.9188   8
   0   5  12 17.2276 49.6586   2
   0  -5 -12 57.8584 82.0062   5
   0  -5  12 154.441 60.5059   6
   0  -5 -12 45.5781 66.7034   4
   0  -5 -12 76.7417 50.2062   7
   0   5 -12 83.2968 73.0822   6
   0  -5 -12 98.6028 31.1427   9
   0   5 -13 1196.85 149.187   6
   0  -5 -13 1104.90 117.870   8
   0   5  13 1314.30 138.080   4
   0  -5 -13 1355.18 148.686   7
   0   5  13 978.520 136.909   2
   0  -5 -13 1145.73 162.174   5
   0  -5  13 1308.27 163.853   4
   0  -5 -13 1135.30 84.7283   9
   0   5 -13 1115.56 152.471   4
   0   5 -13 1093.32 153.946   8
   0   5  13 1037.32 144.638   5
   0  -5  13 1180.11 136.013   6
   0   5 -14 59.4702 53.5822   4
   0   5  14 31.1155 59.1999   2
   0  -5 -14 2.01665 48.7550   7
   0  -5 -14-5.83327 22.7008   9
   0  -5  14 81.9485 79.2313   4
   0   5 -14 20.5932 72.0568   6
   0  -5 -14-16.4750 36.9683   8
   0   5 -14 152.192 101.567   8
   0  -5  14 12.0565 43.2061   6
   0   5  14 12.8084 59.3161   5
   0  -5 -14-58.8225 76.3885   5
   0   5  14-9.50684 42.9993   4
   0  -5 -15 2784.95 129.623   9
   0  -5 -15 2949.17 231.822   7
   0   5 -15 3611.23 288.007   8
   0  -5 -15 3227.97 271.959   5
   0  -5 -15 2909.59 191.760   8
   0  -5  15 2877.86 206.299   6
   0   5 -15 2980.90 225.743   6
   0   5 -15 3122.98 257.457   4
   0   5  15 3131.50 211.581   4
   0   5  15 2665.37 238.602   3
   0  -5  15 2940.28 252.915   4
   0   5  15 3432.67 258.394   2
   0  -5 -16 16911.1 595.878   7
   0   5 -16 16416.1 628.553   4
   0  -5 -16 15409.0 497.275   8
   0  -5 -16 15806.2 377.388   9
   0   5  16 15076.0 600.852   3
   0   5 -16 15905.2 552.447   6
   0   5  16 16238.7 605.856   2
   0   5 -16 16306.4 633.267   8
   0   5  16 15272.2 512.308   4
   0  -5 -16 16033.2 633.267   5
   0  -5  16 14639.8 581.922   4
   0  -5  16 15837.6 531.027   6
   0  -5  17 3287.20 271.807   4
   0  -5 -17 2803.94 192.015   8
   0   5  17 2927.67 259.995   3
   0   5 -17 3549.68 253.041   6
   0   5 -17 3012.01 277.502   8
   0  -5  17 3134.29 214.765   6
   0   5  17 3265.39 214.611   4
   0  -5 -17 2671.96 263.501   5
   0  -5 -17 3280.80 251.120   7
   0  -5 -17 2625.63 122.142   9
   0  -5 -18 16628.5 613.718   7
   0   5  18 15703.6 629.787   3
   0  -5  18 16128.3 536.617   6
   0  -5  18 16058.0 612.240   4
   0  -5 -18 16218.7 516.713   8
   0   5  18 16409.1 524.857   4
   0   5 -18 16257.6 649.781   8
   0  -5 -18 16128.8 650.329   5
   0   5 -18 15773.3 556.705   6
   0  -5 -18 16134.3 376.988   9
   0  -5  19 1960.25 171.854   6
   0  -5 -19 1866.14 219.127   5
   0   5  19 2138.59 170.061   4
   0   5 -19 2074.88 194.402   6
   0  -5 -19 2255.52 214.286   7
   0  -5 -19 1760.33 154.422   8
   0  -5 -19 1982.36 99.8519   9
   0   5 -19 2540.45 260.591   8
   0  -5  19 2362.60 224.703   4
   0   5  19 2174.21 231.990   3
   0   5 -20 1302.70 191.711   8
   0   5  20 1376.35 186.682   3
   0   5 -20 1152.60 142.743   6
   0  -5 -20 1291.25 134.181   8
   0  -5 -20 1124.22 175.500   5
   0  -5  20 1238.88 167.813   4
   0   5  20 1126.16 124.195   4
   0  -5  20 1175.29 132.960   6
   0   5  21 2231.05 170.911   4
   0   5 -21 1815.76 174.631   6
   0  -5  21 2169.03 181.297   6
   0  -5 -21 2163.75 174.734   8
   0  -5 -21 2240.53 237.012   5
   0   5 -21 2450.31 248.799   8
   0  -5  21 2143.05 213.097   4
   0   5  21 2088.80 226.223   3
   0   5  22 111.320 95.2902   3
   0  -5 -22-56.1335 79.1697   5
   0  -5  22 177.351 89.8837   4
   0   5 -22-0.75817 80.6302   8
   0  -5 -22-74.1737 61.3097   8
   0   5 -22 21.2517 61.4541   6
   0   5  22 50.0701 44.6976   4
   0  -5  22 21.2251 43.7410   6
   0   5 -23 433.125 123.933   8
   0  -5 -23 591.331 98.6930   8
   0  -5  23 360.187 111.061   4
   0  -5  23 466.980 86.1972   6
   0   5  23 554.892 90.9466   4
   0  -5 -23 512.616 130.844   5
   0   5  23 382.085 110.519   3
   0   5 -23 470.358 97.5510   6
   0   5 -24 628.423 148.783   8
   0  -5  24 863.312 114.069   6
   0   5  24 787.430 101.504   4
   0  -5  24 743.671 144.569   4
   0  -5 -24 899.516 120.593   8
   0   5 -24 671.280 116.415   6
   0   5  24 581.759 143.484   3
   0  -5 -24 737.433 152.170   5
   0  -5  25 786.701 110.831   6
   0   5  25 741.641 97.6021   4
   0   5  25 583.913 137.197   3
   0  -5 -25 806.866 115.588   8
   0   5 -25 728.122 115.631   6
   0   5  25 720.902 107.671   8
   0  -5  25 562.460 127.831   4
   0  -5 -25 631.497 144.047   5
   0   5 -25 654.468 143.443   8
   0  -5 -26 10.6775 39.8745   8
   0   5  26 92.4270 41.4441   4
   0  -5  26 132.674 60.0740   6
   0  -5  26 134.676 84.8270   4
   0   5 -26 80.7142 73.5923   8
   0  -5 -26 104.385 91.2552   5
   0   5  26 89.5385 81.2596   3
   0   5 -26 2.67766 56.7735   6
   0  -5  27 617.844 100.243   6
   0   5 -27 449.080 101.874   6
   0  -5 -27 553.801 99.6797   8
   0   5  27 474.370 77.4509   4
   0  -5  27 373.167 103.817   4
   0   5  27 322.895 111.362   3
   0  -5 -27 524.911 141.497   5
   0   5 -27 546.291 139.692   8
   0   5  28 221.506 59.7473   4
   0  -5  28 78.9110 50.0399   6
   0  -5 -28 80.9995 49.5047   8
   0  -5 -28 169.880 94.3201   5
   0   5  28 140.081 108.524   3
   0  -5  28 255.733 100.167   4
   0   5 -28 223.331 79.1313   6
   0   5 -28 199.081 119.991   8
   0   5 -29 2014.26 189.381   6
   0  -5  29 2144.63 234.792   4
   0  -5 -29 2304.92 199.688   8
   0  -5 -29 1958.27 244.273   5
   0   5  29 2248.29 159.758   4
   0   5 -29 2061.32 256.313   8
   0  -5  29 2363.59 189.860   6
   0   5  29 1723.32 239.349   3
   0  -5 -30 1411.46 213.569   5
   0   5 -30 1375.87 155.074   6
   0   5  30 1337.41 210.657   3
   0  -5  30 1079.11 132.040   6
   0  -5 -30 1673.62 171.898   8
   0   5 -30 1610.72 236.956   8
   0  -5  30 1437.59 189.908   4
   0   5 -30 1533.47 173.213   3
   0  -5  31 0.70936 41.9569   6
   0   5 -31 114.078 70.7261   6
   0   5  31 196.186 122.233   3
   0   5 -31 198.142 122.955   8
   0  -5 -31 208.297 121.177   5
   0  -5  31 128.456 87.0183   4
   0  -5  32 68.0209 90.4976   4
   0   5 -32 59.6814 64.0803   6
   0   5 -32-63.8768 82.7870   8
   0  -5 -32 2.32647 102.671   5
   0   5  32-60.8105 111.148   3
   0   5  33 4115.31 368.206   3
   0  -5 -33 4757.70 392.080   5
   0  -5  33 4452.00 338.356   4
   0   5 -33 4247.68 383.849   8
   0   5 -33 4745.98 289.068   6
   0   5 -34 670.233 167.643   8
   0   5 -34 889.903 137.258   6
   0  -5  34 933.433 166.525   4
   0   5  34 662.511 152.786   3
   0  -5 -34 806.403 183.467   5
   0   5 -34 754.833 165.401   2
   0   5  35 2843.19 313.683   3
   0  -5 -35 2941.94 308.777   5
   0  -5  35 2846.84 274.972   4
   0   5 -35 3442.37 348.305   8
   0   5 -35 3060.28 231.345   6
   0   5 -35 3771.13 316.292   2
   0  -5  36 349.124 119.874   4
   0   5 -36 376.081 126.907   2
   0   5  36 205.438 111.702   3
   0   5 -36 348.367 144.132   8
   0  -5 -36 329.487 121.680   5
   0   5 -37 154.735 143.876   8
   0   5 -37-80.6224 77.5048   2
   0  -5 -37-117.834 94.7051   5
   0  -5  37-14.0730 71.1573   4
   0   5  37-9.33326 94.2782   3
   0  -5 -38 1446.21 226.922   5
   0   5 -38 1345.78 238.842   8
   0   5 -38 1575.29 215.828   2
   0  -5  38 1249.36 192.413   4
   0   5  38 1267.69 224.447   3
   0   5  39 484.458 162.483   3
   0  -5  39 425.870 118.119   4
   0  -5 -39 376.481 139.463   5
   0   5 -39 551.966 173.031   8
   0   5 -39 402.837 122.622   2
   0  -5  40 283.042 120.738   4
   0   5  40 277.380 143.419   3
   0   5 -40 265.449 140.650   8
   0   5 -40 174.870 78.4162   2
   0  -5 -40 362.459 146.770   5
   0  -5 -41 623.328 157.727   5
   0  -5  41 402.063 122.132   4
   0   5 -41 785.050 189.747   8
   0   5  41 603.732 180.803   3
   0   5 -41 486.375 155.809   2
   0  -5 -42 1011.47 207.869   5
   0  -5  42 981.510 171.758   4
   0   5 -42 1091.37 191.090   2
   0   5  42 1208.21 224.486   3
   0   5 -42 1160.37 240.020   8
   0   5 -43 60.0697 99.1707   2
   0  -5 -43 109.123 107.370   5
   0   5  43 129.048 135.400   3
   0  -5  43-32.6816 66.3796   4
   0  -5 -44 1429.45 245.696   5
   0   5 -44 1025.63 196.532   2
   0  -5  44 1145.13 190.528   4
   0   5 -45 808.261 180.629   2
   0  -5 -45 1116.39 211.688   5
   0   5 -46 654.996 171.639   2
   0  -5 -46 837.065 184.757   5
   0   5 -47-22.1102 97.0483   2
   0  -5 -47 9.20242 91.5159   5
   0  -6   0 1241.27 168.876   5
   0   6   0 919.679 128.044   8
   0  -6   0 1102.27 150.728   6
   0   6   0 1244.95 157.591   4
   0  -6   0 948.864 151.371   4
   0  -6  -1 30.3006 63.9072   4
   0  -6   1 102.337 65.6395   6
   0   6  -1 49.3363 55.5764   8
   0  -6   1-68.5698 83.0510   4
   0  -6   1 210.085 99.1615   5
   0  -6  -1 13.4527 66.0996   1
   0  -6  -1-53.1466 78.5219   5
   0   6   1 10.6305 45.5410   4
   0   6   1 59.2269 56.9840   8
   0  -6   2-27.5362 79.9743   4
   0  -6  -2 58.3191 69.9226   5
   0  -6   2 42.9040 51.8569   6
   0  -6  -2 137.119 86.5094   4
   0  -6  -2 128.744 77.6037   1
   0  -6  -2-14.0346 52.5884   8
   0   6   2 41.1482 46.0960   4
   0   6  -2 58.3400 67.2939   8
   0   6   2 27.9791 56.7191   8
   0  -6   2 122.722 75.9211   5
   0  -6  -3 70.2111 90.0594   5
   0  -6  -3-71.6014 73.2380   1
   0  -6   3 24.7595 75.7071   5
   0  -6   3 91.6401 96.0303   4
   0  -6   3 89.7117 70.4745   6
   0  -6  -3-51.9419 72.3270   4
   0   6  -3-27.5172 56.9320   8
   0  -6  -3-81.5610 58.4232   8
   0   6   3 3.84544 52.0532   8
   0   6   3-6.34696 52.6366   4
   0  -6   4 1867.21 207.349   4
   0  -6   4 2342.42 212.341   6
   0   6  -4 2269.15 211.575   8
   0  -6  -4 2267.11 186.091   8
   0  -6  -4 2186.46 213.992   4
   0  -6   4 1961.20 202.282   5
   0   6   4 2276.56 206.310   4
   0   6   4 2251.99 185.726   8
   0  -6  -4 2175.09 206.227   1
   0  -6  -4 2372.59 227.292   5
   0   6  -5 74.6228 67.5837   8
   0   6   5 104.554 54.3530   4
   0  -6   5 162.308 91.5130   4
   0   6   5 123.509 67.2895   8
   0  -6   5 45.0768 72.3375   5
   0  -6  -5 117.809 73.8827   1
   0  -6  -5 224.417 74.5116   8
   0  -6   5 124.541 51.3465   6
   0  -6  -5 138.847 90.7464   4
   0   6  -5 115.402 49.6824   7
   0  -6  -5-14.5463 67.6926   5
   0  -6   6-63.6176 78.4154   5
   0   6  -6-13.5687 64.9487   8
   0  -6  -6 42.8271 68.0470   1
   0  -6  -6 32.7446 84.7124   5
   0  -6   6-0.31771 75.0819   4
   0  -6  -6 0.21976 45.3941   8
   0   6   6-21.4841 56.5528   8
   0   6   6 40.6189 55.5300   4
   0  -6  -6-26.9479 77.8084   4
   0   6  -6-19.9791 39.2701   7
   0  -6   6 22.8344 50.1384   6
   0   6  -7 3434.47 262.920   8
   0  -6   7 2698.84 233.607   5
   0   6   7 2805.35 206.447   8
   0  -6  -7 2973.11 247.580   4
   0   6  -7 2983.32 164.083   7
   0  -6  -7 2624.77 229.157   1
   0  -6   7 3151.05 241.225   6
   0   6   7 2929.95 233.227   4
   0  -6  -7 2924.75 208.643   8
   0  -6  -7 2954.51 264.713   5
   0   6  -7 2867.91 213.182   1
   0  -6   7 3211.74 265.556   4
   0   6   8 2355.64 208.869   4
   0  -6  -8 2221.70 229.788   5
   0  -6   8 2153.77 200.909   6
   0  -6   8 2153.51 210.356   5
   0  -6  -8 2003.51 207.693   4
   0   6  -8 2130.96 207.055   8
   0  -6   8 2101.09 222.898   4
   0   6  -8 1972.47 175.360   1
   0  -6  -8 1993.49 201.501   1
   0   6  -8 2096.03 136.691   7
   0  -6  -8 2047.27 173.401   8
   0   6   9 4088.09 275.585   4
   0  -6  -9 3751.69 238.941   8
   0  -6   9 4069.18 305.277   4
   0   6  -9 4189.01 194.636   7
   0  -6   9 4469.03 288.859   6
   0   6  -9 4296.97 310.080   8
   0  -6  -9 3769.20 276.072   1
   0  -6  -9 4330.66 295.508   4
   0  -6   9 3986.08 286.836   5
   0   6  -9 4658.34 272.101   1
   0  -6  -9 4095.60 316.254   5
   0  -6  10 5184.95 312.899   6
   0  -6  10 5053.78 348.182   4
   0  -6 -10 5124.01 279.447   8
   0   6 -10 5765.02 360.235   8
   0  -6  10 5062.50 336.868   5
   0  -6 -10 5330.22 367.396   5
   0   6 -10 5241.54 293.442   1
   0   6  10 5735.17 326.024   4
   0  -6 -10 5567.13 339.718   4
   0  -6 -10 5391.84 334.747   1
   0   6 -10 5179.53 219.914   7
   0  -6 -10 5598.19 308.789   7
   0  -6  11 21587.3 702.978   6
   0  -6  11 20218.0 744.340   4
   0  -6 -11 21393.7 779.146   5
   0  -6 -11 21957.4 552.659   9
   0  -6 -11 23025.7 705.290   7
   0   6 -11 22460.2 770.435   8
   0  -6 -11 21755.5 719.613   4
   0  -6 -11 20982.9 730.843   1
   0   6  11 22328.9 707.661   4
   0   6 -11 21576.7 537.293   7
   0   6 -11 21106.5 664.168   1
   0  -6 -11 20863.8 635.781   8
   0   6 -12 2711.15 212.415   1
   0  -6 -12 2779.55 245.446   1
   0  -6 -12 2647.17 153.621   9
   0  -6  12 2736.21 270.312   4
   0  -6 -12 2993.15 295.078   5
   0  -6 -12 2975.69 234.899   7
   0   6  12 2998.60 234.501   4
   0  -6 -12 2687.29 198.088   8
   0  -6 -12 2373.23 227.525   4
   0  -6  12 2745.41 227.478   6
   0   6 -12 2847.37 278.953   8
   0   6  13 6123.01 331.205   4
   0  -6 -13 5410.93 287.509   8
   0  -6  13 6389.04 344.720   6
   0   6 -13 5215.50 362.705   8
   0  -6 -13 5430.03 321.298   7
   0  -6 -13 5545.36 352.493   1
   0  -6 -13 5093.01 363.698   5
   0  -6 -13 5849.28 224.721   9
   0  -6  13 4781.59 338.235   4
   0   6 -13 5339.25 300.590   1
   0  -6 -14 1408.14 202.277   5
   0  -6  14 1372.53 205.353   4
   0  -6 -14 1165.03 93.7636   9
   0   6 -14 1007.88 134.474   1
   0  -6  14 1155.49 148.326   6
   0  -6 -14 1027.34 142.829   7
   0  -6 -14 1269.25 138.928   8
   0   6 -14 1191.36 185.562   8
   0   6  14 1415.17 163.547   4
   0  -6 -15 20698.9 698.626   7
   0   6 -15 19514.9 632.688   1
   0   6  15 19510.8 646.805   4
   0   6 -15 19782.4 749.798   8
   0  -6  15 18921.6 717.726   4
   0  -6  15 19781.4 657.654   6
   0  -6 -15 19357.1 464.212   9
   0  -6 -15 19706.1 758.359   5
   0  -6 -15 18224.6 585.772   8
   0   6  15 17694.6 712.009   3
   0  -6 -16 1370.93 151.738   8
   0   6  16 1653.94 182.211   4
   0  -6 -16 1227.08 91.3973   9
   0   6 -16 1557.72 172.565   1
   0  -6 -16 1432.90 228.133   5
   0  -6  16 1690.44 177.451   6
   0  -6 -16 1212.46 174.468   7
   0   6  16 2084.35 263.056   3
   0  -6  17 54267.7 1459.24   4
   0   6  17 60114.8 1366.87   4
   0  -6 -17 58428.8 1092.06   9
   0   6 -17 58118.1 1353.36   1
   0   6 -17 61327.5 1547.72   8
   0   6  17 56371.5 1489.30   3
   0  -6 -17 57152.5 1298.52   8
   0  -6  17 58468.3 1371.07   6
   0  -6 -17 58923.3 1547.27   5
   0   6 -18 2517.75 284.404   8
   0  -6 -18 1577.25 91.8050   9
   0  -6 -18 2075.16 187.014   8
   0  -6 -18 2532.50 286.497   5
   0  -6  18 1640.42 184.958   6
   0   6 -18 2058.42 197.676   1
   0   6  18 2342.20 276.022   3
   0  -6  18 2616.68 273.084   4
   0   6  18 2198.78 200.442   4
   0  -6 -19 19086.8 769.203   5
   0  -6  19 16384.7 690.326   4
   0   6 -19 19647.1 773.118   8
   0   6  19 19049.6 624.206   4
   0   6 -19 18960.4 665.939   6
   0   6  19 18405.7 736.439   3
   0  -6 -19 18387.1 405.285   9
   0  -6  19 19472.4 642.059   6
   0  -6 -19 18823.1 593.280   8
   0  -6 -20 1205.02 140.574   8
   0  -6  20 1089.77 176.016   4
   0  -6  20 981.572 136.481   6
   0   6 -20 1908.18 252.104   8
   0   6  20 854.372 120.534   8
   0   6 -20 1368.00 182.115   6
   0   6  20 1182.59 144.398   4
   0   6  20 1121.88 191.607   3
   0  -6 -20 1195.21 200.656   5
   0   6 -21 536.650 138.192   8
   0   6  21 403.838 87.5115   8
   0  -6 -21 380.072 79.8121   8
   0   6 -21 318.945 98.4538   6
   0  -6 -21 235.316 98.0967   5
   0   6  21 317.170 90.8912   4
   0   6  21 417.156 139.399   3
   0  -6  21 429.127 91.3875   6
   0  -6  21 393.483 110.991   4
   0   6  22 577.781 102.306   8
   0   6 -22 553.641 159.761   8
   0  -6  22 475.416 127.017   4
   0   6  22 622.831 104.149   4
   0   6  22 454.954 127.348   3
   0  -6 -22 508.926 96.6189   8
   0  -6  22 413.066 94.3756   6
   0   6 -22 443.662 113.120   6
   0  -6 -22 685.022 169.456   5
   0  -6  23 3443.77 247.596   6
   0   6  23 3430.73 228.050   8
   0  -6 -23 3969.14 342.623   5
   0   6 -23 3316.57 315.642   8
   0   6  23 3363.43 312.556   3
   0   6  23 3624.71 242.744   4
   0  -6 -23 3801.33 244.787   8
   0  -6  23 3176.72 289.392   4
   0   6 -23 3474.49 269.346   6
   0   6 -24 1421.46 172.882   6
   0  -6 -24 1383.87 148.017   8
   0   6  24 1445.78 151.289   8
   0   6 -24 1896.68 249.018   8
   0   6  24 1501.59 213.642   3
   0  -6 -24 1187.12 201.224   5
   0   6  24 1472.62 152.668   4
   0  -6  24 1500.58 164.611   6
   0  -6  24 1430.98 204.546   4
   0   6 -25 629.804 168.028   8
   0  -6 -25 567.989 100.023   8
   0   6  25 499.012 96.1290   8
   0   6  25 558.164 97.2489   4
   0  -6  25 529.139 127.930   4
   0  -6 -25 491.417 142.205   5
   0  -6  25 706.402 117.997   6
   0   6  25 253.846 119.242   3
   0   6 -25 446.279 108.004   6
   0   6 -26 285.373 98.2774   6
   0  -6 -26 354.530 138.884   5
   0   6  26 285.577 74.9939   4
   0  -6  26 266.367 80.3934   6
   0  -6  26 439.749 136.505   4
   0   6 -26 553.759 155.471   8
   0   6  26 221.120 118.516   3
   0   6  26 281.265 76.7396   8
   0  -6  27 2699.60 272.110   4
   0   6 -27 2510.20 291.995   8
   0  -6 -27 2549.31 289.106   5
   0   6  27 2313.09 274.706   3
   0   6 -27 2454.78 221.315   6
   0   6  28-79.9253 82.9127   3
   0  -6 -28 175.476 130.034   5
   0   6 -28-113.214 117.894   8
   0   6 -28 37.4456 58.3990   6
   0  -6  28 1.63628 67.9612   4
   0  -6  29 129.073 81.9083   4
   0   6 -29 123.867 65.6397   6
   0   6 -29 277.901 141.952   8
   0  -6 -29 115.811 81.0241   5
   0   6  29 214.614 122.158   3
   0   6 -30 1589.16 244.533   8
   0   6 -30 1220.59 160.054   6
   0  -6 -30 1299.71 223.365   5
   0   6  30 1166.70 206.940   3
   0  -6  30 1205.98 189.560   4
   0  -6 -31-5.20063 114.055   5
   0   6 -31 113.218 71.1443   6
   0  -6  31 204.531 94.0374   4
   0   6 -31 212.307 106.376   8
   0   6  31 246.365 130.277   3
   0  -6  32 118.945 81.0516   4
   0   6  32 104.548 94.2289   3
   0  -6 -32 121.529 122.225   5
   0   6 -32 64.1393 91.6843   8
   0   6 -32 100.384 68.8001   6
   0   6  33 69.7559 113.816   3
   0   6 -33 119.406 69.0199   6
   0  -6 -33 183.614 125.990   5
   0  -6  33 189.360 104.050   4
   0   6 -33 75.7094 95.3681   8
   0   6  34-151.474 132.351   3
   0  -6  34 17.4387 81.2233   4
   0   6 -34 127.720 105.780   8
   0  -6 -34-146.231 104.719   5
   0   6 -35 204.410 125.261   8
   0   6  35-9.90282 103.109   3
   0  -6  35 48.5190 72.7021   4
   0  -6 -35 152.889 119.689   5
   0   6 -36 140.632 104.930   2
   0   6 -36 25.1264 109.805   8
   0  -6  36 5.98828 72.7381   4
   0  -6 -36 11.9427 113.224   5
   0   6  36-78.0174 110.803   3
   0   6  37 102.999 101.486   3
   0   6 -37-85.7973 118.876   8
   0   6 -37 104.262 92.7501   2
   0  -6 -37 55.9997 99.9107   5
   0  -6  37 94.3096 76.6165   4
   0   6 -38-43.4726 101.330   2
   0   6 -38 57.1296 106.934   8
   0  -6  38 78.6974 86.6161   4
   0  -6 -38-81.6210 105.723   5
   0   6  38 79.3418 89.1791   3
   0   6 -39-164.321 113.903   2
   0   6  39 45.2172 85.4908   3
   0  -6  39 33.6099 70.5670   4
   0  -6 -39-101.720 103.375   5
   0   6 -40 76.2009 83.4853   2
   0  -6 -40 472.259 152.674   5
   0   6  40 1.21395 90.1868   3
   0  -6  40 309.805 113.937   4
   0  -6  41 154.261 100.857   4
   0   6 -41 240.363 109.038   2
   0  -6 -41 147.332 129.650   5
   0   6 -42-39.0025 94.5919   2
   0  -6 -42 78.2981 126.403   5
   0  -6  42-5.48775 68.2353   4
   0  -6  43 869.593 175.900   4
   0  -6 -43 1065.21 222.702   5
   0  -6  44 396.518 135.705   4
   0   7   0-10.5917 55.5683   8
   0  -7   0-22.7306 74.9746   5
   0  -7   0-38.9088 78.5020   4
   0   7   1-44.1003 65.7239   8
   0   7  -1-12.5688 60.6453   8
   0  -7   1-44.4033 78.7830   5
   0  -7   1 36.9309 75.3941   4
   0  -7  -1-84.2810 95.0566   4
   0  -7  -1 69.4403 77.2434   5
   0   7  -2 670.898 126.688   8
   0   7   2 718.098 132.848   8
   0  -7  -2 817.432 143.167   1
   0  -7   2 907.441 166.274   5
   0  -7  -2 827.219 161.395   5
   0  -7   2 895.480 173.415   4
   0  -7  -2 812.685 162.332   4
   0  -7  -3 908.014 169.134   4
   0  -7   3 753.535 159.241   4
   0   7  -3 655.629 131.459   8
   0   7   3 721.170 119.655   8
   0  -7  -3 756.059 137.276   1
   0  -7  -3 806.957 163.380   5
   0  -7   3 710.168 154.015   5
   0  -7   4 4770.38 342.149   5
   0  -7  -4 4315.22 303.226   1
   0  -7  -4 4729.04 345.056   4
   0  -7  -4 4741.96 349.727   5
   0   7   4 4819.26 301.745   8
   0   7  -4 4486.16 310.538   8
   0  -7   4 4567.58 349.376   4
   0  -7  -5 66.6175 55.8423   8
   0  -7  -5 271.541 139.839   5
   0  -7  -5 85.4966 92.5816   1
   0  -7  -5 200.510 126.036   4
   0  -7   5 172.857 118.517   5
   0  -7   5 273.163 134.397   4
   0   7   5 72.2597 73.7096   8
   0   7  -5 74.7730 82.1591   8
   0  -7  -6 8487.85 396.436   8
   0  -7  -6 8965.26 493.117   5
   0  -7  -6 7638.99 418.779   1
   0  -7  -6 8474.06 463.544   4
   0   7  -6 7972.40 435.305   8
   0   7   6 7971.14 394.610   8
   0  -7   6 8288.41 472.801   4
   0  -7   6 7959.69 447.726   5
   0   7   7 940.091 133.614   8
   0  -7  -7 1017.92 136.146   8
   0  -7  -7 1102.90 165.352   1
   0   7  -7 1317.07 183.064   8
   0  -7   7 1363.64 196.063   5
   0  -7  -7 889.249 180.898   5
   0  -7   7 1398.53 203.017   4
   0  -7  -7 1084.95 176.594   4
   0   7   8 430.390 103.841   8
   0  -7   8 290.733 113.229   5
   0  -7  -8 430.226 93.9548   8
   0  -7  -8 255.449 114.395   5
   0  -7   8 297.082 107.035   4
   0   7  -8 366.332 120.806   8
   0  -7  -8 126.312 85.5619   4
   0  -7  -8 343.075 116.038   1
   0  -7  -9 1521.94 193.470   1
   0  -7   9 1599.39 202.142   5
   0  -7  -9 1587.35 165.638   8
   0   7  -9 1635.96 205.486   8
   0   7   9 1489.54 167.046   8
   0  -7   9 1652.55 216.140   4
   0  -7  -9 1601.74 216.221   5
   0  -7  -9 1531.19 197.774   4
   0   7  -9 1637.96 125.872   7
   0  -7 -10 2020.18 225.985   4
   0  -7 -10 2631.45 212.111   8
   0  -7 -10 2332.26 235.676   1
   0  -7 -10 2553.67 272.816   5
   0  -7  10 2398.70 258.888   4
   0   7 -10 2548.05 217.541   1
   0   7 -10 2726.97 158.692   7
   0  -7  10 2561.23 246.562   5
   0   7 -10 2784.91 266.071   8
   0   7  10 2365.51 205.155   8
   0   7  11 1189.64 145.968   8
   0  -7  11 1023.82 162.085   5
   0  -7 -11 1181.07 141.658   8
   0   7 -11 1183.13 103.948   7
   0  -7 -11 1132.07 110.049   9
   0  -7 -11 1227.66 199.790   5
   0  -7 -11 782.111 144.465   1
   0  -7 -11 1140.12 168.715   4
   0  -7  11 1187.96 185.721   4
   0   7 -11 1046.71 143.952   1
   0   7 -11 1279.75 193.489   8
   0  -7  12 986.650 163.730   5
   0  -7 -12 600.423 154.471   5
   0  -7 -12 807.170 148.960   4
   0  -7 -12 914.815 127.673   8
   0  -7 -12 770.302 150.685   1
   0   7  12 623.372 110.450   8
   0   7 -12 632.382 147.676   8
   0  -7 -12 936.576 101.096   9
   0   7 -12 869.141 134.479   1
   0  -7  12 567.368 147.536   4
   0   7 -12 719.858 82.4511   7
   0  -7 -13 3096.04 229.883   8
   0   7 -13 3936.09 330.495   8
   0  -7  13 3583.69 288.597   5
   0  -7 -13 3110.50 287.660   1
   0  -7 -13 3497.89 321.967   5
   0  -7  13 3235.61 298.758   4
   0  -7 -13 3373.13 181.175   9
   0   7 -13 3110.74 243.096   1
   0   7  13 3216.83 232.385   8
   0   7 -13 3349.80 173.789   7
   0   7 -14 422.863 136.322   8
   0  -7 -14 409.927 166.732   1
   0   7  14 393.062 103.099   8
   0   7 -14 378.693 67.8619   7
   0  -7 -14 552.586 105.640   8
   0  -7  14 649.901 153.004   4
   0  -7 -14 325.683 60.4867   9
   0   7 -14 214.751 87.3817   1
   0  -7 -14 419.980 146.967   5
   0   7  15 10417.4 434.608   8
   0   7 -15 10006.1 455.015   1
   0  -7  15 10286.8 497.610   5
   0  -7  15 9486.87 528.233   4
   0   7 -15 10837.2 563.279   8
   0  -7 -15 10391.7 436.253   8
   0  -7 -15 9694.57 518.472   1
   0   7  15 9694.11 537.394   3
   0  -7 -15 10468.1 575.689   5
   0   7 -15 11237.1 347.448   7
   0   7  16 877.325 186.394   3
   0   7 -16 883.869 134.828   1
   0   7 -16 1007.42 196.988   8
   0  -7  16 717.980 147.770   5
   0  -7 -16 788.919 118.879   8
   0  -7  16 687.725 163.756   4
   0  -7 -16 793.445 168.155   5
   0   7  16 681.681 114.596   8
   0  -7 -16 1003.10 182.166   1
   0   7 -17 2513.61 280.511   8
   0   7 -17 2574.05 223.205   1
   0  -7 -17 2683.84 210.791   8
   0  -7  17 2146.71 254.060   4
   0   7  17 2357.96 196.227   8
   0  -7  17 2112.47 221.000   5
   0   7  17 2591.56 277.716   3
   0  -7 -17 2345.52 258.062   1
   0  -7 -17 2357.41 274.782   5
   0  -7 -18 614.861 107.637   8
   0  -7 -18 426.653 131.321   1
   0   7 -18 466.973 136.160   8
   0  -7  18 469.841 137.760   4
   0  -7 -18 660.299 160.089   5
   0   7  18 483.364 89.8114   8
   0   7  18 791.644 172.062   3
   0   7  19 96.7453 89.8618   3
   0  -7  19 48.8152 88.7936   4
   0  -7 -19 279.244 130.096   5
   0   7  19 149.022 69.6859   8
   0  -7 -19 95.5910 55.0387   8
   0   7 -19 192.885 110.192   8
   0  -7  20 78.5575 87.1885   4
   0   7  20 126.486 62.2861   8
   0   7 -20 80.3129 102.904   8
   0   7  20 96.5950 91.1641   3
   0  -7 -20 49.2990 100.238   5
   0   7  21 660.058 107.343   8
   0  -7 -21 627.795 164.389   5
   0  -7  21 554.556 146.493   4
   0   7  21 571.611 147.818   3
   0   7 -21 695.534 169.619   8
   0   7  22 281.682 123.511   3
   0  -7  22 256.635 113.379   4
   0  -7 -22 119.203 91.6546   5
   0   7 -22 326.064 130.610   8
   0   7  22 285.264 75.4324   8
   0   7  23-30.3435 88.8929   3
   0   7  23 10.8063 48.0443   8
   0   7 -23-58.0402 93.7662   8
   0  -7 -23 80.9998 80.1301   5
   0  -7  23 60.9389 95.0767   4
   0   7  24 896.668 125.540   8
   0   7 -24 955.091 193.979   8
   0   7  24 1127.73 213.335   3
   0  -7  24 815.147 168.599   4
   0  -7 -24 913.360 190.104   5
   0   7  25 3402.48 342.025   3
   0  -7 -25 3294.62 344.033   5
   0   7 -25 3452.54 354.150   8
   0   7  25 2913.15 226.108   8
   0  -7  25 3116.40 310.290   4
   0   7 -26 2147.11 282.819   8
   0   7  26 1527.52 160.447   8
   0  -7 -26 1416.65 244.214   5
   0  -7  26 1624.73 233.459   4
   0   7  26 1771.79 256.968   3
   0  -7 -27 129.884 125.317   5
   0   7 -27 251.349 146.163   8
   0   7  27 178.436 128.082   3
   0  -7  27 202.587 121.610   4
   0   7  27 21.6964 52.6818   8
   0   7 -28 2190.02 289.109   8
   0  -7 -28 2454.86 307.360   5
   0   7  28 2281.90 293.428   3
   0  -7  28 2258.46 271.362   4
   0   7  28 2206.53 194.480   8
   0  -7 -29 420.076 162.027   5
   0   7 -29 580.400 168.826   8
   0  -7  29 739.126 176.791   4
   0   7  29 546.161 153.252   3
   0   7  30 465.724 148.834   3
   0  -7 -30 442.694 159.618   5
   0   7 -30 626.673 171.919   8
   0  -7  30 741.254 176.241   4
   0   7  31 735.330 179.539   3
   0   7 -31 890.399 208.679   8
   0  -7 -31 755.654 184.473   5
   0  -7  31 555.134 152.206   4
   0   7  32 1329.38 229.547   3
   0  -7  32 1349.78 218.148   4
   0   7 -32 1941.31 287.817   8
   0  -7 -32 1997.74 285.979   5
   0   7  33 205.537 150.093   3
   0  -7 -33 7.96612 89.6667   5
   0   7 -33 81.6044 108.068   8
   0  -7  33 104.363 105.656   4
   0  -7 -34 699.554 163.626   5
   0   7 -34 1050.06 216.721   8
   0   7  34 1011.21 208.902   3
   0  -7  34 1123.98 197.226   4
   0  -7 -35 49.5775 106.708   5
   0  -7  35-9.42914 72.8777   4
   0   7 -35 61.3448 102.715   8
   0   7  35 28.7567 100.931   3
   0  -7 -36 147.386 136.035   5
   0  -7  36-85.4366 113.703   4
   0  -7 -37-117.399 129.551   5
   0  -7  37 25.8254 81.8010   4
   0  -7  38 1170.66 211.053   4
   0  -7  39 123.504 89.7929   4
   0  -7  40 740.225 183.346   4
   0  -7  41 3.94675 76.2098   4
   0  -7  42 12.5368 84.0019   4
   0   8   0 14315.5 601.829   8
   0  -8   0 13973.2 669.347   4
   0  -8   0 13779.8 661.918   5
   0  -8   1 3269.28 325.320   5
   0  -8  -1 3493.12 325.716   4
   0   8   1 2967.79 266.648   8
   0  -8   1 2731.96 292.716   4
   0   8  -1 2981.03 265.561   8
   0  -8  -1 2885.69 297.804   5
   0   8  -2 2230.87 233.918   8
   0  -8  -2 1949.22 245.792   4
   0  -8   2 2206.93 267.738   5
   0  -8  -2 1907.88 249.240   5
   0   8   2 2171.71 227.019   8
   0  -8   2 2250.73 269.326   4
   0  -8   3 7309.49 471.563   4
   0   8  -3 6621.81 409.854   8
   0  -8  -3 5914.65 424.547   4
   0   8   3 6907.58 396.060   8
   0  -8   3 6658.60 442.671   5
   0  -8  -3 6902.55 460.913   5
   0   8  -4 436.912 125.591   8
   0  -8  -4 541.342 160.357   5
   0  -8   4 539.687 169.563   4
   0  -8   4 641.563 175.833   5
   0  -8  -4 357.316 133.892   4
   0   8   4 622.606 141.245   8
   0  -8   5 4655.76 367.109   5
   0  -8  -5 4995.38 386.730   4
   0   8  -5 4327.95 337.542   8
   0   8   5 4723.43 320.794   8
   0  -8  -5 4783.46 346.862   1
   0  -8   5 5043.16 399.457   4
   0  -8  -5 5005.22 397.532   5
   0  -8  -6 5282.01 368.945   1
   0   8  -6 5335.01 376.335   8
   0  -8  -6 5833.85 428.488   5
   0  -8   6 5688.11 419.553   4
   0  -8  -6 5561.93 408.483   4
   0  -8   6 5792.78 406.829   5
   0   8   6 5391.47 341.559   8
   0  -8   7 4199.18 360.008   4
   0  -8  -7 4303.12 357.930   4
   0  -8  -7 4019.16 330.734   1
   0   8   7 4492.49 311.010   8
   0   8  -7 4216.21 341.454   8
   0  -8  -7 5089.18 403.959   5
   0  -8   7 4290.22 352.744   5
   0  -8   8 2124.93 252.257   5
   0  -8   8 2020.55 258.478   4
   0  -8  -8 2007.74 245.473   4
   0  -8  -8 2293.04 250.530   1
   0   8  -8 1820.70 224.224   8
   0   8   8 2203.59 215.915   8
   0  -8  -8 2394.45 287.133   5
   0  -8   9 450.070 141.340   4
   0   8   9 297.670 91.0028   8
   0   8  -9 463.974 138.461   8
   0  -8  -9 201.106 106.889   4
   0  -8   9 311.043 119.903   5
   0  -8  -9 411.076 135.129   5
   0  -8  -9 389.517 126.031   1
   0  -8  10 1104.49 184.155   5
   0   8  10 1131.38 154.150   8
   0  -8 -10 855.317 181.977   5
   0  -8 -10 1241.05 192.068   4
   0   8 -10 1041.13 184.078   8
   0  -8 -10 1259.38 194.411   1
   0  -8  10 1047.34 194.050   4
   0   8 -11 388.041 135.940   8
   0  -8  11 257.162 119.594   4
   0   8  11 169.633 70.1710   8
   0  -8 -11 189.249 113.285   5
   0  -8  11 245.974 106.578   5
   0  -8 -11 349.891 125.730   1
   0  -8  12 278.632 113.940   4
   0   8 -12 223.266 100.167   8
   0  -8  12 104.122 75.5410   5
   0  -8 -12 305.530 105.884   1
   0   8  12 369.781 94.4132   8
   0  -8 -12 287.340 129.967   5
   0   8  13 176.874 74.8275   8
   0  -8 -13 272.548 114.784   1
   0   8 -13 109.544 96.9779   8
   0  -8  13 19.2810 88.3574   4
   0  -8 -13 155.456 112.762   5
   0  -8  13 115.959 81.3533   5
   0  -8  14 146.834 90.3105   5
   0  -8 -14 235.345 119.410   5
   0   8 -14 87.9516 98.1356   8
   0   8  14 96.8784 69.4706   8
   0  -8  14 19.9083 94.3634   4
   0  -8 -14 46.5657 83.9580   1
   0  -8  15-42.0592 81.7993   4
   0   8  15 44.3827 47.5419   8
   0   8 -15 236.785 112.684   8
   0  -8 -15 27.0811 81.9204   1
   0  -8  15 53.1377 72.4994   5
   0   8  15 265.404 126.231   3
   0  -8 -15 203.907 119.789   5
   0  -8  16-48.6046 86.8888   5
   0   8  16 57.2410 98.2326   3
   0   8 -16 114.083 93.8659   8
   0   8  16 0.83530 50.9168   8
   0  -8 -16-35.6911 109.772   5
   0  -8 -16-67.6681 96.7872   1
   0  -8  16-47.7266 82.7143   4
   0  -8  17 81.1579 84.7839   5
   0  -8 -17-13.9375 76.6166   1
   0   8 -17-61.8051 105.372   8
   0   8  17 13.3299 47.8468   8
   0   8  17 26.5716 70.4316   3
   0  -8  17 39.8877 88.3093   4
   0  -8 -17 52.1678 112.821   5
   0  -8 -18-61.2178 98.7684   1
   0  -8  18-1.96540 65.3509   5
   0   8  18 123.666 99.6615   3
   0  -8  18-22.5858 83.2065   4
   0   8  18 113.621 66.2786   8
   0   8 -18 5.60645 82.4818   8
   0  -8 -18 82.6140 94.5174   5
   0   8  19 46.0900 52.8185   8
   0  -8 -19-144.387 104.391   1
   0   8 -19-33.8430 98.2253   8
   0  -8  19 18.8102 66.5953   5
   0  -8  19 44.1235 104.468   4
   0   8  19-10.1164 79.1912   3
   0  -8 -19 13.7122 112.808   5
   0   8  20-77.0893 60.0261   8
   0  -8  20-1.95645 64.2828   5
   0   8 -20-54.2377 97.7318   8
   0  -8 -20-72.8444 101.425   5
   0  -8  20-11.0167 90.5832   4
   0  -8 -20-7.90965 80.0875   1
   0   8  20 5.64582 91.8587   3
   0  -8 -21 362.472 155.683   5
   0   8 -21 355.701 131.671   8
   0   8  21 369.808 119.677   3
   0   8  21 393.696 87.6617   8
   0  -8  21 238.553 119.173   4
   0  -8 -21 415.312 133.955   1
   0  -8  21 337.824 109.006   5
   0   8 -22 197.293 127.257   8
   0  -8  22-22.9867 96.3560   4
   0  -8 -22-117.934 113.024   1
   0   8  22 13.7863 98.7847   3
   0  -8 -22 86.4123 111.980   5
   0   8  22 11.4721 50.9500   8
   0  -8  22 37.0727 83.2780   5
   0  -8 -23 243.544 124.127   5
   0   8  23 141.930 65.7499   8
   0  -8  23 133.045 90.5078   5
   0  -8 -23 158.624 103.997   1
   0   8 -23 292.958 143.939   8
   0   8  23 175.132 139.191   3
   0  -8  23 83.7532 99.9806   4
   0  -8  24 2102.26 276.087   4
   0   8  24 2157.32 284.120   3
   0   8 -24 2244.24 298.367   8
   0  -8 -24 2330.85 317.631   5
   0  -8 -24 2455.89 297.233   1
   0  -8  24 1970.01 230.740   5
   0  -8 -25 20.3346 110.730   5
   0  -8  25 0.39015 68.2863   5
   0   8  25-90.4881 120.586   3
   0  -8 -25 186.394 110.535   1
   0  -8  25 23.7980 91.9366   4
   0   8 -25 120.624 117.561   8
   0  -8  26 1546.85 238.974   4
   0   8  26 1815.72 282.366   3
   0  -8 -26 1375.30 246.196   5
   0  -8  26 1397.25 192.912   5
   0   8 -26 1677.57 277.053   8
   0  -8  27 370.998 116.532   5
   0  -8 -27 309.211 156.258   5
   0  -8  27 186.800 101.312   4
   0   8 -27 356.667 158.697   8
   0   8  27 250.020 142.721   3
   0   8 -28 4451.92 430.140   8
   0  -8 -28 4891.63 460.971   5
   0  -8  28 3739.62 375.407   4
   0  -8  28 4439.01 340.167   5
   0   8  28 4172.75 405.804   3
   0  -8  29 2739.46 267.133   5
   0   8 -29 3473.85 392.993   8
   0   8  29 3411.54 378.323   3
   0  -8 -29 2889.10 360.388   5
   0  -8  29 2776.96 323.032   4
   0   8  30 1244.02 244.775   3
   0   8 -30 1800.61 298.313   8
   0  -8  30 1176.42 180.449   5
   0  -8  30 1222.56 223.991   4
   0  -8 -30 1378.20 269.062   5
   0  -8 -31 3476.70 390.549   5
   0  -8  31 3046.90 339.010   4
   0  -8  32 469.717 148.419   4
   0  -8  33 1389.95 250.269   4
   0  -8  34 2670.91 327.892   4
   0  -9   0-235.283 133.787   4
   0   9   0-15.1347 73.9788   8
   0  -9   0-21.2205 90.9335   5
   0   9   1 262.419 101.998   8
   0  -9  -1 203.971 119.842   4
   0  -9   1 239.474 124.849   5
   0  -9  -1 337.171 137.843   5
   0  -9   1 143.491 103.042   4
   0   9  -1 509.864 129.692   8
   0  -9   2 658.081 172.574   4
   0  -9   2 632.565 168.957   5
   0  -9  -2 392.574 140.938   4
   0   9  -2 571.111 131.135   8
   0   9   2 454.977 116.136   8
   0  -9  -2 571.135 162.996   5
   0  -9  -3 529.671 158.092   5
   0   9   3 549.958 124.677   8
   0  -9  -3 583.206 165.536   4
   0   9  -3 687.612 151.928   8
   0  -9   3 699.487 169.389   5
   0  -9   3 339.489 146.877   4
   0  -9   4 415.632 144.427   4
   0   9   4 175.528 97.7587   8
   0  -9   4 213.319 107.008   5
   0  -9  -4 280.528 129.937   4
   0   9  -4 383.872 121.943   8
   0  -9  -4 229.188 127.481   5
   0  -9  -5 176.574 104.331   4
   0   9   5 391.327 110.872   8
   0  -9  -5 467.518 141.110   5
   0   9  -5 217.128 98.8819   8
   0  -9   5 318.665 141.552   5
   0  -9   5 437.829 160.718   4
   0   9   6 1069.82 163.288   8
   0  -9  -6 982.390 187.760   4
   0  -9  -6 1242.52 219.427   5
   0  -9   6 1099.64 196.033   5
   0   9  -6 1143.76 187.763   8
   0  -9   6 993.321 207.587   4
   0  -9   7 492.303 152.286   4
   0  -9   7 338.357 121.935   5
   0  -9  -7 330.683 125.934   4
   0   9  -7 451.944 136.680   8
   0  -9  -7 427.780 134.934   1
   0  -9  -7 460.833 156.878   5
   0   9   7 476.733 114.465   8
   0  -9  -8 294.501 143.165   1
   0  -9   8 439.345 147.856   5
   0  -9  -8 351.291 149.075   5
   0  -9   8 383.312 146.302   4
   0  -9  -8 281.775 110.748   4
   0   9  -8 314.384 118.936   8
   0   9   8 428.327 110.956   8
   0  -9  -9 689.305 159.934   1
   0   9  -9 772.136 171.949   8
   0  -9   9 683.324 169.902   4
   0  -9  -9 655.297 157.269   4
   0  -9   9 758.863 183.702   5
   0  -9  -9 722.808 189.742   5
   0   9   9 782.768 142.240   8
   0  -9  10 2208.41 268.773   5
   0  -9 -10 2473.09 312.189   5
   0   9  10 2340.38 235.256   8
   0  -9 -10 2678.96 284.517   1
   0  -9  10 2696.13 312.553   4
   0   9 -10 2588.56 291.124   8
   0  -9  11 627.717 152.501   5
   0  -9  11 689.460 175.666   4
   0  -9 -11 530.924 149.414   1
   0   9  11 408.649 101.674   8
   0   9 -11 555.453 143.348   8
   0  -9 -11 613.005 157.891   5
   0  -9 -12 39.0009 82.1307   5
   0   9  12 149.539 78.2387   8
   0  -9  12 130.123 93.2843   4
   0  -9 -12 215.883 120.623   1
   0  -9  12 70.9959 86.0961   5
   0   9 -12 51.5357 104.690   8
   0  -9  13 55.8550 76.5636   5
   0  -9 -13-96.4740 96.7043   5
   0   9  13 74.3873 75.2655   8
   0  -9 -13-28.6869 82.1389   1
   0  -9  13 175.554 129.796   4
   0   9 -13 20.4451 89.0320   8
   0  -9  14-12.9738 90.2191   5
   0  -9 -14 28.8172 85.1075   1
   0  -9  14 35.5741 95.7692   4
   0   9  14-22.7746 54.4921   8
   0   9 -14-25.6250 90.0067   8
   0   9  14-52.7967 89.6607   3
   0  -9 -14 71.1842 90.1279   5
   0   9  15 399.973 103.758   8
   0  -9  15 263.604 128.768   4
   0  -9  15 387.363 129.327   5
   0  -9 -15 384.852 160.499   5
   0   9 -15 476.459 146.001   8
   0  -9 -15 316.973 125.205   1
   0   9  15 159.291 84.1228   3
   0  -9  16-4.59886 84.1033   5
   0  -9 -16 0.60328 93.3815   5
   0   9 -16 49.4238 109.320   8
   0  -9  16 119.472 102.931   4
   0   9  16-48.5730 57.1033   8
   0  -9 -16 53.1817 95.4683   1
   0   9  16 35.7190 95.2611   3
   0   9 -17 49.3882 98.7686   8
   0   9  17-33.8730 92.4244   3
   0  -9 -17 65.2621 105.747   1
   0  -9  17 109.106 106.904   5
   0  -9 -17 210.787 143.261   5
   0  -9  17-22.4046 93.1415   4
   0  -9 -18 254.866 115.453   1
   0  -9  18 158.545 84.4972   5
   0  -9 -18 433.727 170.005   5
   0   9 -18 383.307 144.880   8
   0   9  18 225.788 122.658   3
   0  -9  18 137.805 98.6774   4
   0  -9 -19 377.950 133.128   1
   0  -9 -19 551.048 185.582   5
   0  -9  19 105.957 91.6447   4
   0   9 -19 354.406 142.806   8
   0  -9  19 338.273 122.195   5
   0   9  19 320.138 132.347   3
   0  -9  20-6.32253 84.9913   4
   0  -9  20 11.3657 66.3990   5
   0   9  20 74.5700 89.5646   3
   0  -9 -20 55.1793 78.3572   1
   0  -9 -20-80.6926 116.378   5
   0   9 -20-22.6787 103.104   8
   0  -9  21-8.12167 93.6695   4
   0   9  21-104.251 130.638   3
   0  -9  21-79.3603 82.5571   5
   0  -9 -21 39.2951 103.793   5
   0   9 -21-13.3908 106.345   8
   0  -9 -21-28.9638 80.9820   1
   0  -9 -22 147.995 124.821   5
   0   9  22 183.030 117.342   3
   0  -9  22 19.3278 95.4104   4
   0  -9  22 106.210 77.8159   5
   0   9 -22 87.5618 108.330   8
   0  -9 -22 132.279 90.9789   1
   0  -9  23 457.346 126.877   5
   0   9  23 463.047 175.335   3
   0  -9 -23 604.206 179.495   5
   0  -9 -23 389.343 144.600   1
   0   9 -23 678.577 199.217   8
   0  -9  23 405.166 158.482   4
   0  -9  24 1210.58 197.010   5
   0  -9 -24 1259.50 223.182   1
   0   9 -24 1209.56 229.408   8
   0  -9  24 1442.95 239.551   4
   0   9 -25 371.555 155.058   8
   0  -9  25 277.035 110.163   5
   0  -9 -25 389.754 142.502   1
   0  -9 -26-85.3485 109.858   1
   0  -9  26 113.872 98.1018   5
   0  -9  27 593.620 142.032   5
   0 -10   0 183.117 111.774   5
   0 -10   0-13.5844 103.605   4
   0  10   0 106.687 75.9375   8
   0 -10  -1 163.746 106.589   4
   0 -10   1 253.709 126.522   4
   0  10   1 87.5799 68.8620   8
   0 -10  -1 191.452 120.166   5
   0  10  -1 231.388 93.7509   8
   0 -10   1 261.341 126.831   5
   0 -10   2-120.329 136.667   4
   0 -10  -2 8.29237 115.463   5
   0  10   2 67.8694 81.9995   8
   0  10  -2 149.386 104.445   8
   0 -10   2 402.117 169.494   5
   0 -10  -2 13.4930 112.623   4
   0 -10  -3-29.2253 91.7444   4
   0 -10  -3 148.856 107.939   5
   0 -10   3-222.427 143.659   4
   0  10  -3 71.1107 82.5075   8
   0  10   3 39.0544 73.3036   8
   0 -10   3 58.0774 98.8780   5
   0 -10  -4-106.835 96.3150   5
   0 -10   4 78.4873 97.0855   5
   0 -10  -4-20.9323 88.2252   4
   0  10  -4 35.8409 102.811   8
   0 -10   4 24.6123 98.8422   4
   0  10   4-55.2221 75.1822   8
   0  10  -5 93.2115 89.9406   8
   0 -10  -5 158.373 132.994   5
   0 -10   5 260.964 144.868   4
   0 -10   5 104.829 117.999   5
   0 -10  -5 31.2633 87.4506   4
   0  10   5-17.3023 64.8396   8
   0  10  -6 7.46002 83.6846   8
   0 -10   6 16.1085 92.2733   5
   0 -10  -6 368.505 136.247   4
   0 -10   6 111.883 95.3688   4
   0  10   6 72.9458 78.4169   8
   0 -10  -6 254.739 144.792   5
   0 -10   7 451.509 150.716   5
   0  10   7 276.944 104.072   8
   0  10  -7 351.481 129.589   8
   0 -10   7 364.428 149.198   4
   0 -10  -7 490.194 162.381   5
   0 -10   8 1427.94 229.099   5
   0 -10   8 940.668 213.688   4
   0  10   8 1608.05 208.411   8
   0  10  -8 1345.55 219.371   8
   0 -10  -8 1772.23 280.856   5
   0 -10   9 31.2590 90.7206   4
   0 -10   9 326.684 144.478   5
   0 -10  -9 530.910 186.987   5
   0  10  -9 227.120 125.764   8
   0  10   9 366.530 114.280   8
   0 -10  10 495.243 171.804   4
   0 -10  10 652.658 163.996   5
   0  10 -10 707.091 180.558   8
   0 -10 -10 760.495 214.951   5
   0  10 -11 1435.91 238.545   8
   0 -10 -11 1550.90 273.102   5
   0 -10 -11 1545.58 237.013   1
   0 -10  11 1389.95 228.625   5
   0 -10  12 168.703 107.281   5
   0  10  12 162.117 116.493   3
   0 -10 -12 144.415 128.001   1
   0  10 -12 98.6028 116.161   8
   0  10  13 6.16308 93.4785   3
   0  10 -13 2.29995 89.4271   8
   0 -10  13 229.842 114.490   5
   0 -10 -13 160.784 120.318   1
   0  10 -14 86.8202 97.8555   8
   0 -10  14-25.9368 75.6015   5
   0  10  14 217.301 121.008   3
   0  10 -15 955.989 204.818   8
   0 -10  15 456.192 151.985   5
   0 -10 -15 724.526 186.313   1
   0  10 -16 51.9730 108.281   8
   0 -10 -16 46.8808 99.1064   1
   0 -10  16 46.7733 73.4638   5
   0 -10 -17 164.468 126.479   1
   0  10 -17 210.364 124.698   8
   0 -10  17 361.540 128.459   5
   0 -10 -18 232.516 134.925   1
   0 -10  18 36.0256 70.0785   5
   0  10 -18 206.100 121.956   8
   0 -10  19-42.6407 75.4862   5
   0 -10 -19 29.4766 92.9035   1
   0 -10  20-98.4222 87.2963   5
   0 -10 -20 152.191 97.2720   1
   0 -10  21 168.500 109.377   5
   0 -10  22 260.616 101.130   5
   0 -10  23 463.000 133.094   5
   0  11   0-65.2475 80.8197   8
   0  11  -1 649.191 166.394   8
   0  11  -2 591.609 158.187   8
   0  11  -3 414.413 142.155   8
   0  11  -4 179.185 96.7299   8
   0  11  -5 104.477 108.903   8
   0  11  -6 116.797 114.678   8
   0  11  -7-164.245 98.8065   8
   0  11  -8 108.604 79.3905   8
   0  11  -9 150.578 82.7995   8
   0  11 -10 108.120 85.5128   8
  -1   0   0 117.747 40.5149   6
   1   0   0 106.514 39.7717   6
  -1   0   0 134.086 38.6205   8
  -1   0   0 75.0207 35.6227   9
   1   0   0 160.965 41.9162   8
  -1   0  -1 2097.29 99.1446   6
  -1   0   1 2273.10 111.783   9
   1   0  -1 2164.00 106.411   8
  -1   0   1 2069.85 106.345   8
  -1   0  -1 1899.10 97.0938   8
  -1   0  -1 2173.43 112.195   9
   1   0   1 2309.35 103.064   6
   1   0   1 2437.90 104.724   8
  -1   0   1 2154.42 110.173   6
  -1   0  -2 280075. 4696.03   9
   1   0   2 284652. 4647.19   6
  -1   0   2 273024. 4643.54   1
   1   0  -2 278928. 4683.53   8
   1   0   2 287736. 4659.79   8
  -1   0  -2 276617. 4655.60   8
  -1   0   2 271127. 4682.13   6
  -1   0  -2 270447. 4648.44   6
   1   0   3 11899.7 279.835   8
  -1   0  -3 10989.0 263.517   6
   1   0  -3 11618.7 267.471   1
   1   0   3 11446.6 264.999   6
   1   0  -3 11923.4 308.402   8
  -1   0   3 11178.9 267.832   1
  -1   0   3 11667.6 306.175   6
  -1   0  -3 10773.6 274.042   8
  -1   0  -3 11186.0 306.269   9
   1   0  -4 161797. 2717.78   1
  -1   0  -4 155604. 2704.59   6
  -1   0  -4 158068. 2779.40   9
  -1   0   4 159899. 2776.42   6
   1   0   4 162466. 2701.80   6
  -1   0  -4 161504. 2728.95   8
   1   0  -4 159494. 2782.69   8
   1   0   4 161336. 2728.62   8
  -1   0  -5 52304.6 932.216   6
  -1   0   5 51873.4 1015.91   6
   1   0  -5 52640.5 1021.85   8
  -1   0  -5 52165.8 963.745   8
   1   0   5 52177.4 964.174   8
   1   0   5 52921.0 932.401   6
  -1   0  -5 52178.0 1020.06   9
   1   0   5 52653.0 1000.44   7
  -1   0  -6 14543.6 388.226   9
  -1   0   6 14317.4 385.313   6
   1   0   6 15139.4 306.953   6
  -1   0  -6 14595.3 340.984   8
  -1   0  -6 14866.5 305.764   6
   1   0   6 15336.8 378.063   7
   1   0   6 14448.7 340.633   8
   1   0  -6 15242.4 393.288   8
   1   0   7 21515.5 489.918   7
   1   0  -7 20522.4 505.991   8
  -1   0  -7 20596.4 401.191   6
   1   0   7 20922.9 401.644   6
  -1   0  -7 20565.5 504.788   3
   1   0   7 21837.9 454.143   8
  -1   0  -7 20735.6 454.029   8
  -1   0   7 21496.4 508.182   6
  -1   0  -7 19944.2 486.374   7
  -1   0  -7 20480.2 502.794   9
  -1   0  -8 132710. 2370.77   7
  -1   0  -8 134286. 2389.47   9
   1   0   8 134138. 2246.02   6
  -1   0  -8 133088. 2392.09   3
  -1   0  -8 133056. 2246.43   6
   1   0  -8 128831. 2387.59   8
  -1   0   8 134909. 2392.03   5
  -1   0   8 125835. 2325.77   2
  -1   0  -8 137504. 2252.78   5
   1   0   8 136822. 2368.23   7
  -1   0  -8 131870. 2319.42   8
  -1   0  -9 69770.8 1291.46   8
  -1   0   9 71408.6 1358.97   5
   1   0  -9 67636.4 1352.85   8
  -1   0  -9 69757.1 1354.44   9
  -1   0  -9 71594.1 1216.96   5
  -1   0  -9 68660.4 1354.88   3
  -1   0   9 69571.6 1298.95   2
  -1   0  -9 70542.3 1209.51   6
  -1   0  -9 68381.4 1336.07   7
  -1   0 -10 402.024 69.5333   3
  -1   0  10 476.801 70.3801   5
  -1   0 -10 424.764 66.4536   8
  -1   0 -10 472.844 41.2639   5
   1   0 -10 450.744 73.5405   8
  -1   0  10 432.322 60.5168   2
  -1   0 -10 352.683 42.5382   4
  -1   0 -10 492.545 36.0316   6
  -1   0  10 464.492 51.9460   3
  -1   0 -10 400.001 70.0557   7
  -1   0 -10 498.172 73.5637   9
  -1   0 -11 195.396 26.0384   6
  -1   0 -11 220.198 57.7690   9
   1   0 -11 336.414 73.2246   6
  -1   0  11 263.327 56.5918   2
   1   0  11 165.097 50.3110   9
  -1   0  11 278.999 44.7048   3
  -1   0 -11 207.350 32.5576   4
  -1   0 -11 191.690 32.4338   5
  -1   0 -11 247.313 57.1297   7
  -1   0 -11 135.062 45.5208   3
   1   0 -11 178.192 57.3717   8
  -1   0 -11 205.100 53.6832   8
  -1   0  11 242.961 61.1516   5
  -1   0 -12 49.4556 51.3884   3
   1   0  12 3.93720 44.5145   9
  -1   0  12 1.61998 42.5002   2
  -1   0 -12 8.91995 26.6245   5
   1   0 -12 44.9984 47.1311   8
  -1   0  12 36.0887 43.3874   4
  -1   0  12 68.8009 35.4281   3
  -1   0 -12 21.8186 18.8258   6
  -1   0 -12 32.7463 22.5400   4
  -1   0  12 88.9218 47.7761   5
  -1   0 -12 53.3404 50.9485   9
  -1   0 -12 29.6068 47.7894   8
  -1   0 -12 34.1395 49.0358   7
   1   0 -13 12153.3 401.497   8
  -1   0  13 13466.8 409.434   5
  -1   0 -13 12628.1 400.161   9
  -1   0 -13 12591.7 391.093   7
  -1   0  13 12360.7 374.731   4
  -1   0 -13 11974.6 287.515   5
  -1   0 -13 12201.6 271.642   6
   1   0  13 11852.8 385.063   9
  -1   0 -13 12243.2 280.277   4
  -1   0  13 12822.2 370.198   2
  -1   0  13 12875.4 330.464   3
   1   0  13 12611.0 289.503   5
   1   0 -13 12367.2 389.574   6
  -1   0 -13 12396.9 357.923   8
  -1   0 -13 12653.0 406.824   3
  -1   0 -14 319.964 37.4935   4
  -1   0 -14 195.143 64.6403   3
   1   0 -14 732.988 117.319   6
  -1   0  14 296.523 72.1957   5
  -1   0  14 242.060 62.8619   4
   1   0  14 256.611 80.0688   9
  -1   0  14 293.590 62.7537   2
   1   0 -14 465.133 91.4717   8
  -1   0  14 281.221 54.0550   3
   1   0  14 309.489 39.8233   5
  -1   0 -14 308.497 35.6689   6
  -1   0 -14 220.647 26.3049   5
  -1   0 -14 308.804 69.1518   7
  -1   0 -14 317.064 69.1505   9
  -1   0  15 10689.6 373.520   5
  -1   0  15 10184.3 309.305   3
  -1   0 -15 10541.8 251.258   6
  -1   0 -15 10525.3 247.480   4
  -1   0 -15 10187.6 364.178   7
  -1   0 -15 11371.2 391.199   3
   1   0 -15 10856.1 350.405   2
  -1   0 -15 10462.8 268.121   5
   1   0  15 9954.44 359.152   9
   1   0 -15 10691.2 363.003   6
  -1   0 -15 10425.2 373.084   9
   1   0 -15 10214.0 376.376   8
   1   0  15 10172.4 265.277   5
  -1   0  15 10840.8 346.979   4
  -1   0  15 10721.8 352.612   2
   1   0 -16 870.037 122.636   2
  -1   0 -16 724.568 49.4126   4
  -1   0  16 743.739 104.701   5
  -1   0  16 758.307 90.1630   4
  -1   0 -16 689.412 64.1158   5
  -1   0  16 662.196 81.1082   3
  -1   0  16 613.929 90.3861   2
   1   0 -16 848.643 112.767   8
   1   0  16 887.072 131.933   9
  -1   0 -16 850.979 109.793   3
   1   0  16 770.723 62.5931   5
   1   0 -16 1389.11 141.889   6
  -1   0 -17 14640.7 480.178   3
   1   0  17 14717.0 350.971   5
  -1   0 -17 13957.1 349.366   5
   1   0 -17 14281.4 456.108   6
  -1   0 -17 14174.4 481.619   2
  -1   0  17 14170.0 444.284   2
   1   0 -17 15114.0 451.254   2
  -1   0  17 15118.6 470.721   5
   1   0 -17 13748.3 468.235   8
  -1   0  17 14607.0 432.160   4
  -1   0 -17 14222.3 312.232   4
  -1   0  17 14183.9 399.625   3
  -1   0 -18 5420.65 159.627   4
   1   0 -18 7293.35 314.764   6
  -1   0  18 5874.80 280.207   5
  -1   0 -18 6083.04 294.944   3
  -1   0  18 5818.33 251.933   4
   1   0 -18 6235.21 299.565   8
  -1   0  18 5908.03 245.606   3
  -1   0  18 6147.46 279.014   2
   1   0  18 5799.64 199.054   5
  -1   0 -18 5750.71 203.658   5
  -1   0 -18 6493.30 315.093   2
  -1   0 -19 51622.4 954.989   4
   1   0 -19 54331.4 1160.62   2
  -1   0  19 53173.8 1097.20   3
  -1   0  19 53978.5 1172.48   2
   1   0 -19 53486.2 1166.63   6
  -1   0 -19 56241.4 1225.72   3
  -1   0 -19 54014.4 1031.85   5
   1   0  19 52872.4 1025.23   5
  -1   0  19 54415.6 1128.12   4
  -1   0 -19 56708.2 1237.10   2
  -1   0  19 54587.6 1188.83   5
   1   0 -19 52383.1 1202.38   8
  -1   0 -20 289.210 82.5027   3
  -1   0  20 486.429 93.2146   2
  -1   0 -20 232.168 30.4051   4
   1   0  20 431.797 65.2057   5
  -1   0  20 377.294 104.116   5
   1   0 -20 1701.08 177.408   6
  -1   0  20 369.398 108.365   4
  -1   0 -20 619.688 194.332   2
  -1   0 -20 420.544 90.0572   5
   1   0 -20 1052.12 143.624   8
   1   0 -20 1767.95 179.070   2
  -1   0  20 651.411 95.2998   3
  -1   0 -21 1940.06 119.925   5
  -1   0 -21 1777.93 79.9105   4
   1   0  21 1970.03 118.546   5
  -1   0 -21 2080.36 188.467   2
   1   0 -21 2111.77 169.621   6
  -1   0  21 1966.66 165.071   5
   1   0 -21 2158.62 172.016   2
  -1   0 -21 2268.55 185.973   3
  -1   0  21 1944.70 166.496   2
  -1   0  21 2074.91 151.646   4
   1   0 -21 1902.35 171.412   8
  -1   0  21 1988.16 147.731   3
   1   0 -22 663.697 105.240   8
  -1   0 -22 749.863 50.3544   4
   1   0 -22 990.050 126.726   2
  -1   0  22 762.716 97.1150   3
   1   0  22 770.835 77.8220   5
  -1   0 -22 836.435 117.740   3
   1   0  22 929.187 123.238   9
  -1   0 -22 901.575 86.9321   5
  -1   0  22 909.705 116.371   5
  -1   0 -22 869.892 133.799   2
   1   0 -22 966.055 126.572   6
  -1   0  22 801.817 114.060   2
  -1   0  22 877.597 106.362   4
  -1   0 -23 1227.31 104.021   5
   1   0  23 1357.78 145.928   9
   1   0 -23 1525.10 152.194   6
  -1   0 -23 1478.10 167.837   2
  -1   0  23 1274.40 137.933   5
  -1   0  23 1513.24 135.636   3
  -1   0 -23 1332.55 148.504   3
   1   0 -23 1733.79 164.728   2
   1   0  23 1280.92 101.105   5
  -1   0  23 1308.00 124.071   4
  -1   0  23 1343.01 147.361   2
  -1   0 -23 1165.59 62.9827   4
   1   0 -23 1599.56 163.309   8
   1   0  24 1970.42 180.412   9
   1   0 -24 2055.25 177.993   6
  -1   0 -24 1626.57 166.852   3
  -1   0  24 1695.90 169.495   2
  -1   0 -24 1572.28 73.7293   4
   1   0 -24 1736.22 173.126   8
  -1   0 -24 1734.48 124.092   5
  -1   0  24 1650.85 147.940   3
  -1   0 -24 1817.43 109.691   6
  -1   0  24 1755.78 165.492   5
  -1   0 -24 1735.93 187.223   2
   1   0 -24 2094.26 186.904   2
   1   0  24 1692.39 119.927   5
   1   0 -25 5597.54 302.260   6
   1   0 -25 5468.25 316.762   8
   1   0  25 5464.82 305.634   9
  -1   0  25 5109.65 297.142   2
  -1   0  25 5475.44 300.465   5
  -1   0  25 5218.79 267.716   3
  -1   0 -25 5841.45 327.546   3
  -1   0 -25 5158.20 200.804   6
   1   0 -25 5619.15 308.414   2
   1   0  25 5136.99 221.312   5
  -1   0 -25 5399.56 329.774   2
   1   0  26 17135.5 469.881   5
   1   0 -26 17074.6 611.092   8
  -1   0  26 16327.2 529.594   3
   1   0 -26 17515.1 575.828   6
  -1   0 -26 16786.8 437.397   6
  -1   0  26 17437.9 591.298   5
  -1   0  26 17670.3 601.063   2
   1   0  26 16256.6 574.098   9
  -1   0 -26 19419.5 648.064   3
   1   0 -26 17348.2 585.209   2
  -1   0 -26 18919.5 657.534   2
  -1   0 -27 540.796 151.301   2
   1   0 -27 276.437 97.0694   8
  -1   0  27 355.480 104.680   3
  -1   0 -27 307.432 117.119   3
   1   0 -27 703.329 132.354   2
   1   0  27 655.087 130.373   9
  -1   0  27 94.1923 75.8863   5
   1   0 -27 731.492 133.956   6
   1   0  27 198.314 63.8662   5
  -1   0 -27 361.374 68.3362   6
   1   0  28 3804.46 270.564   9
   1   0 -28 4028.41 269.555   6
  -1   0 -28 3695.27 176.087   6
   1   0  28 3375.55 189.592   5
  -1   0 -28 3744.52 274.181   3
  -1   0  28 3785.80 260.941   5
  -1   0  28 3507.59 241.325   3
  -1   0 -28 4648.75 328.241   2
   1   0 -28 4251.01 289.873   2
   1   0 -28 3184.49 254.675   8
  -1   0  29 28154.8 821.782   5
  -1   0 -29 27020.8 629.304   6
   1   0  29 26030.2 664.690   5
   1   0 -29 27973.5 827.954   2
  -1   0  29 26571.7 759.141   3
   1   0  29 26215.8 804.659   9
  -1   0 -29 27700.7 881.326   2
   1   0 -29 25992.5 779.480   6
  -1   0  30 30841.3 882.709   5
   1   0  30 28193.5 717.256   5
  -1   0  30 29939.0 827.362   3
   1   0 -30 30688.2 889.236   2
  -1   0 -30 30306.9 684.119   6
   1   0  30 28384.7 862.412   9
   1   0 -30 29302.0 847.273   6
  -1   0 -30 29151.7 934.112   2
  -1   0  31 3391.20 267.687   5
  -1   0 -31 3460.58 187.551   6
  -1   0 -31 3911.65 321.565   2
  -1   0  31 3881.37 279.626   3
   1   0  31 4718.35 312.368   9
   1   0 -31 4552.24 315.702   2
   1   0  31 3270.39 204.127   5
   1   0 -31 3949.95 283.086   6
   1   0  32 25185.7 837.010   9
  -1   0  32 28459.1 820.617   3
  -1   0 -32 28926.9 671.027   6
  -1   0 -32 28887.2 942.917   2
   1   0 -32 27723.0 830.811   6
   1   0  32 27740.7 712.460   5
   1   0 -32 28195.0 875.010   2
   1   0 -33 7077.11 406.966   2
   1   0 -33 6576.17 371.806   6
  -1   0  33 6902.38 367.948   3
  -1   0 -33 7345.12 444.861   2
   1   0  33 6987.65 303.371   5
   1   0  33 6808.42 393.784   9
  -1   0 -33 7331.54 280.167   6
   1   0  34 4442.71 314.818   9
  -1   0  34 4825.08 308.182   3
   1   0  34 4449.03 241.283   5
  -1   0 -34 5134.10 373.565   2
   1   0 -34 4243.95 293.756   6
   1   0 -34 4790.36 333.155   2
  -1   0 -34 4537.32 216.149   6
   1   0  35 347.552 75.3714   5
  -1   0 -35 572.189 166.821   2
  -1   0  35 599.450 141.099   3
   1   0 -35 685.996 140.666   6
  -1   0  35 405.426 89.9513   4
   1   0  35 789.943 154.811   9
   1   0 -35 753.344 164.824   2
  -1   0 -35 525.567 85.1902   6
   1   0 -36 11417.4 551.930   2
  -1   0 -36 11397.8 590.526   2
  -1   0 -36 11938.0 385.026   6
  -1   0  36 11729.9 445.217   4
   1   0 -36 11402.8 505.897   6
   1   0  36 11344.3 420.025   5
   1   0  36 10318.0 511.871   9
  -1   0 -37 157.627 130.257   2
  -1   0  37 83.7141 68.5230   4
   1   0  37 226.022 76.0510   5
   1   0 -37 248.498 115.865   2
  -1   0 -37 306.872 68.0554   6
   1   0 -37 244.009 107.129   6
   1   0  37 321.137 109.198   9
  -1   0  38 69.4241 46.4393   4
   1   0  38 1.47298 75.2159   9
  -1   0 -38 93.9114 100.280   2
  -1   0 -38 155.595 56.3505   6
   1   0 -38 131.951 95.4148   2
   1   0 -38 156.843 83.8406   6
  -1   0 -39 88.2521 48.1805   6
   1   0  39 90.8863 87.3753   9
  -1   0 -39 92.9498 101.980   2
  -1   0  39 115.230 64.7246   4
   1   0 -39 191.887 82.2187   2
   1   0 -39 29.6801 73.1009   6
  -1   0  40 2498.84 196.510   4
   1   0 -40 2130.11 222.784   6
  -1   0  40 1866.25 218.517   9
   1   0 -40 2314.49 255.271   2
  -1   0 -40 1839.14 245.013   2
   1   0  40 2023.14 232.917   9
  -1   0  41 532.389 127.349   9
   1   0  41 396.353 119.022   9
  -1   0  41 514.007 96.8433   4
   1   0 -41 525.519 121.043   6
   1   0 -41 654.682 154.492   2
  -1   0 -41 556.308 143.907   2
   1   0 -42 1664.87 203.964   6
  -1   0 -42 1582.19 243.431   2
  -1   0  42 1507.07 200.614   9
   1   0  42 1175.88 189.660   9
  -1   0  42 1535.05 153.721   4
  -1   0  43 224.919 104.344   9
  -1   0 -43 160.149 112.278   2
   1   0  43-14.6326 88.6026   9
   1   0 -43 84.3775 77.6819   6
  -1   0  44 150.302 91.4387   9
  -1   0 -44 177.308 101.732   2
   1   0 -44 226.581 97.3480   6
   1   0  44 159.138 86.7244   9
  -1   0  45 391.733 119.934   9
  -1   0 -45 490.664 145.927   2
   1   0  45 486.071 136.028   9
   1   0 -45 371.892 112.795   6
  -1   0 -46 80.5893 97.3649   2
  -1   0  46 68.5917 88.7996   9
   1   0 -46 87.4403 79.7442   6
   1   0  46 14.5623 85.7106   9
  -1   0 -47 243.155 100.117   2
  -1   0  47 404.019 117.045   9
   1   0 -47 164.614 85.4530   6
   1   0  47 303.895 119.914   9
  -1   0  48 72.4529 82.9260   9
  -1   0 -48 12.4059 80.0876   2
   1   0  48 35.2174 91.9503   9
  -1   0  49 288.443 113.908   9
   1   0  49 301.465 129.652   9
   1   0  50 47.8578 81.3333   9
  -1   0  50 13.4326 74.6489   9
  -1   0  51 157.576 107.126   9
  -1   0 -51 19.7450 85.3364   8
   1   0  51 93.8801 86.1269   9
   1   0  52-18.0494 82.3423   9
   1   0  53 918.966 188.923   9
   1  -1  52 316.592 124.945   9
   1  -1  51 23.2630 86.0779   9
   1  -1  50 1937.57 269.378   9
   1  -1  49 1322.87 221.592   9
   1  -1  48 1667.25 254.005   9
  -1  -1 -48 2031.40 300.958   2
  -1   1  48 2192.60 237.410   9
   1   1 -48 1588.02 246.261   2
  -1   1  47 1356.57 190.133   9
   1  -1  47 1163.56 212.477   9
  -1  -1 -47 1965.26 289.083   2
   1   1 -47 1402.14 223.744   2
   1   1 -46 60.8555 71.4805   6
   1  -1  46 43.8382 79.1206   9
  -1  -1 -46 254.182 112.867   2
   1   1 -46 69.9326 85.5836   2
  -1   1  46 222.761 92.3285   9
  -1  -1 -45 286.506 125.983   2
   1  -1  45 329.527 123.118   9
   1   1 -45 359.939 135.415   2
   1   1 -45 553.311 126.754   6
  -1   1  45 461.169 126.577   9
   1  -1  44 196.181 98.7812   9
   1   1 -44 237.705 128.928   2
   1   1 -44 219.330 89.5277   6
  -1   1  44 137.203 68.7220   9
  -1  -1 -44 185.467 118.315   2
  -1   1  44 77.0618 90.5341   3
   1  -1  43 163.339 102.354   9
  -1  -1 -43 73.0223 82.3524   2
   1   1 -43 38.2701 71.7268   6
   1   1 -43 107.887 93.1029   2
  -1   1  43-8.21615 66.6783   3
  -1   1  43-58.2219 64.0522   9
   1  -1  42 660.576 163.808   9
  -1  -1 -42 819.986 183.493   2
   1   1 -42 684.369 151.417   2
  -1   1  42 784.326 151.682   3
  -1   1  42 722.532 130.983   9
   1   1 -42 865.483 149.408   6
   1  -1  41 966.761 176.952   9
  -1   1  41 900.901 162.327   3
  -1   1  41 1065.69 158.690   9
   1   1 -41 887.824 173.483   2
   1   1 -41 1017.68 155.917   6
  -1  -1 -41 1041.84 191.549   2
   1   1 -40 1156.88 164.205   6
   1  -1  40 1475.02 217.248   9
  -1  -1 -40 1163.71 200.171   2
  -1  -1 -40 1499.96 149.730   6
  -1   1  40 1365.75 176.344   9
  -1   1  40 1310.80 186.613   3
   1   1 -40 1427.13 205.461   2
   1   1 -39 58.5589 86.1664   2
  -1  -1 -39 269.267 124.726   2
  -1  -1 -39 350.977 81.1344   6
   1  -1  39 259.389 116.582   9
  -1   1  39 341.776 110.979   3
  -1   1  39 267.790 88.6349   9
   1   1 -39 312.348 104.563   6
   1   1 -38 3036.42 256.428   6
  -1   1  38 2870.69 241.220   9
  -1  -1 -38 3209.48 212.225   6
   1   1 -38 2776.90 275.367   2
   1  -1  38 2643.45 278.189   9
  -1  -1 -38 2776.71 300.943   2
  -1   1  38 2496.93 252.861   3
   1  -1  37 5379.67 260.995   5
  -1  -1 -37 5650.10 283.600   6
  -1  -1 -37 5399.36 407.290   2
  -1   1  37 5256.71 350.570   3
   1  -1  37 4960.34 366.948   9
   1   1 -37 5496.89 374.493   2
   1   1 -37 5110.11 327.351   6
  -1   1  37 5448.18 325.961   9
   1   1 -36 4593.95 309.492   6
  -1  -1 -36 4893.95 378.615   2
  -1   1  36 4323.90 309.411   3
   1  -1  36 4367.20 341.323   9
  -1   1  36 4972.00 302.603   9
  -1  -1 -36 4412.12 247.569   6
   1  -1  36 4525.30 235.519   5
  -1  -1 -36 4864.78 309.244   8
   1   1 -36 4778.39 292.542   3
   1   1 -36 4701.78 342.987   2
  -1  -1 -35 2040.03 248.409   2
  -1   1  35 2341.43 228.419   3
   1   1 -35 2196.74 194.050   3
   1  -1  35 2275.06 162.209   5
   1   1 -35 2140.87 231.579   2
  -1  -1 -35 1961.79 194.306   8
  -1  -1 -35 2199.84 171.903   6
  -1  -1 -35 1932.37 179.484   5
   1  -1  35 2027.02 230.548   9
  -1   1  35 2328.71 206.338   9
   1   1 -35 1928.00 198.593   6
  -1   1  34 1099.51 160.213   3
   1  -1  34 1139.55 113.531   5
   1  -1  34 1218.34 185.176   9
  -1  -1 -34 1293.13 196.981   2
   1   1 -34 1189.09 157.336   6
  -1  -1 -34 830.732 128.255   8
   1   1 -34 1038.56 160.756   2
  -1  -1 -34 1042.96 138.822   5
  -1   1  34 1094.13 144.510   9
   1   1 -34 1183.19 143.160   3
   1   1 -33 3539.03 234.323   3
   1   1 -33 3436.17 254.892   6
  -1  -1 -33 3395.87 246.434   8
   1  -1  33 3467.02 192.014   5
   1  -1  33 3311.49 167.083   4
  -1  -1 -33 3705.12 238.918   5
  -1  -1 -33 3633.71 312.646   2
  -1   1  33 3005.32 250.657   3
   1   1 -33 3455.07 274.864   2
   1  -1  33 3204.03 276.454   9
   1   1 -32 1817.76 192.953   6
  -1   1  32 1336.14 171.058   3
  -1  -1 -32 1590.66 161.068   5
   1  -1  32 1623.83 128.137   5
  -1  -1 -32 1676.99 220.869   2
   1  -1  32 1803.51 211.969   9
   1  -1  32 1806.15 122.042   4
   1   1 -32 1568.36 154.614   3
   1   1 -32 1783.91 199.067   2
  -1  -1 -32 1573.14 164.776   8
   1   1 -31 9008.67 415.333   6
  -1   1  31 8200.64 405.254   3
   1  -1  31 8996.05 315.679   5
  -1  -1 -31 9224.92 486.256   2
  -1  -1 -31 8669.04 392.042   8
   1  -1  31 8623.80 450.753   9
  -1  -1 -31 8751.99 373.835   5
   1   1 -31 9074.07 378.556   3
   1   1 -31 9608.53 442.714   2
   1  -1  31 9041.33 295.878   4
   1  -1  30 10865.4 333.532   4
   1  -1  30 11060.7 352.883   5
  -1  -1 -30 10529.5 518.797   2
  -1  -1 -30 10661.3 412.682   5
   1   1 -30 11432.5 418.595   3
   1  -1  30 10314.0 489.173   9
   1   1 -30 11689.7 483.871   2
   1   1 -30 10601.2 451.957   6
  -1   1  30 10453.4 457.161   3
  -1  -1 -29 1143.78 188.833   2
   1  -1  29 774.688 84.7873   4
   1   1 -29 672.110 106.075   3
  -1   1  29 679.367 120.050   3
   1  -1  29 677.602 149.631   9
   1  -1  29 601.527 80.6017   5
   1   1 -29 1034.21 154.831   2
  -1   1  29 675.918 124.476   5
  -1  -1 -29 579.491 110.832   5
   1   1 -29 958.762 141.909   6
   1  -1  28 5270.90 219.085   5
   1   1 -28 5776.00 312.369   6
   1   1 -28 5429.75 308.603   2
   1  -1  28 5257.54 213.102   4
  -1  -1 -28 5251.92 269.666   5
  -1   1  28 5566.99 325.882   5
   1  -1  28 5713.68 337.844   9
  -1   1  28 5495.74 307.913   3
  -1   1  28 5754.69 344.341   2
   1   1 -28 5388.78 263.082   3
  -1  -1 -28 5768.18 360.270   2
  -1  -1 -27 3502.77 264.831   3
   1  -1  27 2848.42 153.273   4
  -1  -1 -27 3094.05 200.042   5
   1   1 -27 2638.88 181.039   3
  -1   1  27 2651.43 213.374   3
   1  -1  27 2937.00 153.318   5
   1   1 -27 2956.26 220.261   6
  -1   1  27 2965.42 233.860   5
  -1  -1 -27 3026.28 260.838   2
   1  -1  27 2981.46 244.358   9
   1   1 -27 3119.63 230.521   2
  -1   1  27 3130.52 247.910   2
   1   1 -26 419.581 98.9870   8
   1  -1  26 455.105 64.1863   4
  -1   1  26 147.272 69.4594   3
  -1  -1 -26 399.236 99.7623   3
  -1  -1 -26 389.182 75.5248   5
   1   1 -26 487.711 80.1958   3
  -1   1  26 362.180 69.3300   4
   1  -1  26 441.442 61.7494   5
   1  -1  26 322.794 89.7127   9
  -1   1  26 489.632 99.9602   5
   1   1 -26 498.492 103.504   2
   1   1 -26 402.243 96.7910   6
  -1  -1 -26 429.917 114.031   2
  -1   1  26 565.163 112.412   2
  -1  -1 -25 272.214 86.2270   2
  -1  -1 -25 245.795 64.6907   5
   1  -1  25 455.804 110.329   9
  -1   1  25 469.600 108.342   2
   1  -1  25 249.638 46.9767   5
   1   1 -25 372.748 87.5122   2
  -1   1  25 347.577 70.6128   4
   1  -1  25 339.622 54.6295   4
   1   1 -25 240.303 75.7511   6
  -1   1  25 279.532 85.5754   3
   1   1 -25 381.142 70.6346   3
  -1  -1 -25 290.338 82.8418   3
  -1   1  25 324.512 82.7457   5
   1  -1  24 2086.28 191.699   9
  -1  -1 -24 2200.62 202.667   3
   1   1 -24 2077.52 144.137   3
   1   1 -24 1873.68 167.084   6
   1  -1  24 2051.20 125.080   4
   1  -1  24 2103.59 117.291   5
  -1  -1 -24 2319.99 213.883   2
  -1   1  24 2342.09 183.405   3
  -1   1  24 2087.73 154.657   4
  -1   1  24 2197.65 194.676   2
  -1   1  24 2265.64 193.596   5
   1   1 -24 2150.66 173.995   2
  -1  -1 -24 2000.17 151.522   5
  -1   1  23 1193.49 137.983   5
   1  -1  23 1137.81 94.4952   4
   1  -1  23 1080.54 83.0757   5
  -1  -1 -23 1174.19 146.206   3
  -1   1  23 998.811 126.201   3
  -1  -1 -23 1273.86 161.573   2
   1   1 -23 1053.00 126.169   2
   1   1 -23 1184.87 137.101   6
  -1   1  23 1092.46 140.368   2
   1   1 -23 1031.23 103.536   3
   1  -1  23 964.517 140.015   9
  -1  -1 -23 962.704 114.197   5
  -1   1  23 1108.47 113.537   4
  -1  -1 -22 4595.34 225.173   5
  -1   1  22 4630.95 273.857   2
   1   1 -22 4632.93 256.392   6
  -1   1  22 4753.92 274.454   5
   1  -1  22 4541.29 167.476   5
   1  -1  22 4051.65 258.416   9
   1  -1  22 4169.19 182.164   4
  -1  -1 -22 4212.02 278.793   2
  -1   1  22 4431.60 222.571   4
  -1   1  22 4379.04 247.135   3
  -1  -1 -22 4956.22 291.793   3
   1   1 -22 4245.07 198.575   3
   1   1 -22 4624.93 245.531   2
   1  -1  21 1174.56 146.460   9
   1   1 -21 1134.52 100.741   3
   1  -1  21 1165.86 79.2180   5
  -1  -1 -21 965.135 102.572   5
  -1   1  21 993.659 103.336   4
  -1  -1 -21 1201.85 153.911   2
  -1   1  21 1037.14 130.992   2
   1   1 -21 1244.24 138.113   6
  -1   1  21 1096.55 130.940   3
   1  -1  21 1067.29 89.6086   4
   1   1 -21 1266.54 128.993   2
  -1  -1 -21 1140.72 139.053   3
  -1   1  21 1123.87 130.916   5
  -1  -1 -20 442.194 92.5151   3
   1   1 -20 452.687 67.0333   3
   1   1 -20 494.493 98.2810   6
  -1   1  20 466.541 88.3943   5
   1  -1  20 482.830 50.4181   5
  -1   1  20 402.746 87.5288   3
   1   1 -20 584.000 92.5273   2
   1  -1  20 551.045 66.1132   4
  -1  -1 -20 441.137 97.1515   2
   1  -1  20 555.194 106.743   9
  -1  -1 -20 451.683 94.9753   7
  -1   1  20 352.000 77.9881   2
  -1  -1 -20 497.859 76.8550   5
  -1   1  19 1556.24 152.164   5
  -1   1  19 1823.63 161.501   2
   1  -1  19 1679.29 85.3647   5
  -1  -1 -19 1863.61 172.222   3
  -1  -1 -19 1745.44 168.641   7
   1   1 -19 1656.52 112.348   3
  -1  -1 -19 1717.38 170.642   2
  -1   1  19 1578.52 138.670   3
   1   1 -19 2116.57 167.932   6
   1  -1  19 1888.81 117.817   4
   1   1 -19 1867.52 145.460   2
  -1  -1 -19 1825.23 136.573   5
  -1  -1 -19 1780.85 151.427   9
  -1   1  18 10520.5 403.940   2
  -1  -1 -18 11041.5 347.451   5
   1   1 -18 10371.4 303.355   3
   1  -1  18 10741.2 308.527   4
  -1   1  18 9899.15 364.090   3
   1  -1  18 10620.4 255.089   5
  -1   1  18 10870.3 409.284   5
  -1  -1 -18 10627.6 414.059   2
  -1  -1 -18 11339.1 430.388   3
   1   1 -18 10445.8 354.079   2
  -1  -1 -18 10976.1 422.959   7
   1   1 -18 10551.8 385.636   6
  -1  -1 -18 10735.6 389.536   9
  -1  -1 -17 4625.36 207.228   5
  -1  -1 -17 4656.96 238.181   9
   1  -1  17 4810.48 143.873   5
   1   1 -17 4802.85 182.319   3
  -1   1  17 5155.78 268.032   5
   1  -1  17 5084.81 199.156   4
  -1   1  17 4272.49 244.124   2
  -1  -1 -17 5315.29 280.400   3
  -1   1  17 4451.08 223.752   3
  -1  -1 -17 4745.30 261.272   7
  -1  -1 -17 4930.34 272.932   2
   1   1 -17 5368.47 238.940   2
   1   1 -17 5499.11 270.278   6
   1   1 -17 4392.57 228.484   4
  -1  -1 -16 37415.1 864.104   9
   1   1 -16 39086.3 875.576   6
  -1  -1 -16 36760.2 904.148   7
  -1  -1 -16 35463.0 774.720   6
   1   1 -16 35315.3 841.490   4
  -1   1  16 36775.8 880.412   2
  -1  -1 -16 37156.4 896.454   2
   1  -1  16 37345.2 764.121   4
  -1  -1 -16 36921.2 799.312   5
   1   1 -16 36907.8 737.185   3
   1  -1  16 36705.5 674.205   5
   1   1 -16 36220.8 800.735   2
  -1   1  16 38878.7 903.514   5
  -1  -1 -16 39712.4 927.345   3
  -1   1  16 35838.6 831.827   3
  -1  -1 -15 9964.38 380.262   7
  -1  -1 -15 11789.4 409.691   2
  -1   1  15 9401.94 330.229   3
  -1   1  15 9943.44 371.651   8
  -1   1  15 10548.0 384.721   5
  -1  -1 -15 9431.55 345.151   9
   1   1 -15 10736.5 327.647   2
  -1  -1 -15 9720.72 297.897   6
  -1   1  15 9504.40 360.154   2
   1   1 -15 9666.76 347.155   4
  -1  -1 -15 10969.7 397.480   3
   1   1 -15 10271.9 268.080   3
   1  -1  15 9447.40 214.721   5
   1  -1  15 10274.9 297.236   4
   1   1 -15 10594.2 374.361   6
  -1  -1 -15 9539.42 308.002   5
   1   1 -14 33331.7 765.957   6
  -1   1  14 31544.5 774.559   8
  -1  -1 -14 31861.3 791.462   3
  -1   1  14 31352.6 723.249   3
  -1  -1 -14 30540.8 781.800   7
  -1  -1 -14 31253.2 676.370   6
  -1  -1 -14 31377.5 776.928   2
  -1  -1 -14 32204.3 694.892   5
  -1  -1 -14 31389.2 746.867   9
   1  -1  14 32670.2 672.931   4
   1   1 -14 29574.3 731.151   4
   1   1 -14 31020.0 683.420   2
  -1   1  14 31572.3 762.605   2
  -1   1  14 33061.7 787.517   5
   1   1 -14 31180.2 622.838   3
   1   1 -13 26561.1 593.770   2
  -1   1  13 27204.0 686.378   8
  -1   1  13 28179.9 696.915   5
   1   1 -13 25407.2 646.384   4
  -1  -1 -13 27358.7 661.612   9
  -1  -1 -13 28458.7 694.714   2
   1  -1  13 26428.6 587.060   4
   1   1 -13 28487.8 675.421   6
  -1  -1 -13 27438.1 698.708   3
  -1  -1 -13 26866.3 692.054   7
  -1  -1 -13 26496.1 592.422   6
   1   1 -13 26879.8 533.507   3
  -1  -1 -13 27354.3 608.050   5
  -1   1  13 26707.0 671.905   2
  -1  -1 -12 9766.25 349.948   3
  -1   1  12 9282.35 337.029   8
   1   1 -12 9237.03 330.132   6
  -1  -1 -12 9040.54 314.823   9
   1   1 -12 8966.37 219.249   3
  -1   1  12 8880.87 320.439   2
   1   1 -12 9209.33 269.515   2
   1   1 -12 8810.04 312.993   4
  -1  -1 -12 8473.77 267.712   6
  -1   1  12 10002.1 347.270   5
  -1  -1 -12 9006.06 278.741   5
  -1  -1 -12 10360.0 354.137   2
  -1  -1 -12 8753.32 333.965   7
  -1  -1 -11 19625.9 379.135   4
   1   1 -11 19544.6 446.640   2
  -1  -1 -11 20217.0 536.176   2
  -1  -1 -11 19260.9 538.556   7
  -1  -1 -11 20257.2 475.415   5
  -1   1  11 19975.1 537.849   8
   1   1 -11 20791.7 533.767   6
   1   1 -11 20074.5 390.858   3
  -1  -1 -11 20073.7 520.366   9
  -1  -1 -11 19843.8 465.322   6
  -1  -1 -11 20518.4 549.097   3
  -1   1  11 21901.0 554.971   5
   1   1 -11 19587.5 516.472   4
   1   1 -10 3995.06 194.840   4
  -1  -1 -10 3684.98 111.580   4
  -1  -1 -10 4671.10 221.414   2
  -1   1  10 4305.63 208.808   5
  -1   1  10 3904.46 197.590   8
  -1  -1 -10 3893.73 163.209   5
   1   1 -10 3871.06 200.414   6
  -1  -1 -10 3785.62 126.462   8
  -1  -1 -10 3916.84 200.388   7
  -1  -1 -10 4262.76 209.452   3
  -1  -1 -10 3601.89 180.141   9
  -1  -1 -10 3947.15 161.190   6
   1   1 -10 3882.36 144.049   2
  -1  -1  -9 16695.6 343.906   4
  -1  -1  -9 17038.6 467.094   3
  -1  -1  -9 16864.6 408.471   6
   1   1  -9 16902.1 370.689   2
  -1  -1  -9 16942.6 447.210   9
  -1   1   9 17106.0 467.845   5
  -1  -1  -9 17268.1 457.267   2
   1   1  -9 17665.9 461.994   6
   1  -1   9 17012.2 448.904   8
  -1  -1  -9 17009.5 417.289   5
  -1  -1  -9 16768.4 343.988   8
  -1  -1  -9 17052.9 470.339   7
   1   1  -9 16875.6 451.550   4
  -1  -1  -8 4886.53 213.867   2
  -1   1   8 5276.82 220.712   5
  -1  -1  -8 4857.75 180.005   6
   1  -1   8 4912.90 202.069   8
   1   1  -8 5047.78 212.263   4
  -1  -1  -8 4542.67 194.566   9
  -1  -1  -8 4752.84 182.303   5
   1   1  -8 4885.49 144.244   2
  -1  -1  -8 5270.50 222.072   3
  -1  -1  -8 4676.14 142.407   4
  -1  -1  -8 4771.65 125.799   8
  -1  -1  -8 4584.34 211.833   7
  -1  -1  -7 28754.4 600.637   6
   1  -1   7 28819.3 635.176   8
   1   1  -7 27731.6 639.137   4
  -1  -1  -7 28417.3 630.750   2
  -1   1   7 28711.6 650.524   5
  -1  -1  -7 28645.1 656.154   7
  -1  -1  -7 27490.7 631.469   9
  -1  -1  -7 27852.9 551.504   4
  -1  -1  -7 29344.3 651.165   3
  -1  -1  -6 66822.0 1260.76   2
  -1  -1  -6 67554.5 1202.28   4
   1   1  -6 65429.0 1283.02   4
   1  -1   6 68800.9 1283.96   8
  -1  -1  -6 65888.6 1284.61   3
   1  -1   6 70139.8 1212.66   7
  -1   1   6 66328.7 1290.14   5
  -1  -1  -6 66578.0 1279.99   9
  -1  -1  -6 67044.2 1245.57   6
   1  -1   5 8750.65 277.421   8
  -1   1   5 9988.57 300.206   5
   1   1  -5 8885.77 275.102   8
  -1  -1  -5 10193.0 294.616   3
  -1   1   5 8691.07 222.257   9
   1   1  -5 10146.1 298.541   4
  -1  -1  -5 10816.7 256.380   4
  -1  -1  -5 8899.13 258.888   6
  -1  -1  -5 9208.03 271.037   2
   1  -1   5 9033.34 229.876   7
  -1  -1  -5 8226.68 272.250   9
   1  -1   5 8605.23 195.578   5
  -1  -1  -4 80328.5 1428.54   4
   1   1  -4 80725.5 1460.35   8
   1  -1   4 77843.2 1474.75   9
  -1  -1  -4 79409.5 1436.62   2
  -1  -1  -4 79439.9 1455.75   6
  -1  -1  -4 77306.3 1476.04   9
   1  -1   4 80602.8 1482.83   8
   1   1  -4 79867.2 1482.16   4
  -1   1   4 78175.4 1477.63   5
  -1  -1  -4 79427.6 1466.50   3
  -1   1   4 80571.1 1403.09   9
   1  -1   4 82711.1 1376.39   5
   1  -1   3 169033. 2832.32   5
   1   1  -3 170461. 2927.56   4
  -1  -1  -3 161664. 2924.13   9
  -1   1   3 168010. 2854.65   9
  -1   1   3 162792. 2913.90   5
   1   1  -3 170809. 2894.98   8
   1  -1   3 166177. 2914.83   9
   1  -1   3 171483. 2929.67   8
  -1  -1  -3 169043. 2907.19   6
  -1  -1  -3 170158. 2868.84   2
  -1  -1  -3 167674. 2899.75   3
  -1  -1  -3 170463. 2883.49   4
  -1  -1  -2 55349.6 980.116   8
  -1  -1  -2 53232.8 1072.21   9
   1  -1   2 57998.2 1010.51   5
   1  -1   2 53948.9 1052.22   9
   1  -1   2 56036.2 1077.60   8
  -1  -1  -2 59624.2 1056.99   4
  -1  -1  -2 53428.3 1055.32   6
   1   1  -2 56460.1 1074.99   4
  -1   1   2 55623.4 1016.44   9
   1   1  -2 55819.5 1035.76   8
   1   1  -2 56737.6 976.437   3
  -1   1   2 55122.1 1057.40   5
  -1  -1  -2 55193.3 1040.85   3
  -1  -1  -1 100703. 1820.17   6
  -1   1   1 105011. 1785.54   9
  -1  -1  -1 101617. 1812.48   4
  -1  -1  -1 100949. 1781.51   3
   1  -1   1 101332. 1804.69   9
   1   1  -1 101909. 1780.60   8
   1  -1   1 102765. 1773.99   5
   1   1  -1 101752. 1823.49   4
  -1  -1  -1 100918. 1749.34   8
  -1   1   1 98430.3 1799.79   5
   1   1  -1 103333. 1749.51   3
   1  -1   1 105045. 1841.32   8
  -1  -1   0 6656.11 223.485   6
   1   1   0 7417.32 240.409   4
  -1   1   0 6555.95 205.300   9
   1  -1   0 6423.25 204.944   9
   1   1   0 7062.71 202.667   3
   1   1   0 6828.10 190.535   8
   1  -1   0 6790.10 235.308   8
  -1   1   0 6601.39 205.390   5
  -1  -1   0 7065.81 200.989   3
   1  -1  -1 100824. 1804.62   5
  -1  -1   1 101579. 1837.69   6
   1  -1  -1 102285. 1793.83   9
   1   1   1 102334. 1818.06   4
   1   1   1 104493. 1759.06   8
  -1   1  -1 101630. 1785.79   5
  -1  -1   1 99392.0 1758.46   3
   1  -1  -1 101534. 1849.77   8
   1   1   1 103731. 1786.11   3
  -1   1  -1 108029. 1819.02   9
  -1   1  -2 53283.3 990.359   5
  -1  -1   2 53943.6 1055.77   6
   1   1   2 54778.8 1028.84   4
   1   1   2 54554.3 1046.99   6
   1   1   2 56294.3 965.122   8
   1  -1  -2 53311.3 1052.85   1
   1  -1  -2 56586.8 1047.01   5
   1   1   2 57776.6 1027.06   3
   1  -1  -2 52521.1 1062.21   8
   1  -1  -2 54606.9 1003.93   9
  -1   1  -2 56410.2 1041.48   9
  -1  -1   2 54242.1 962.594   3
   1   1   3 171108. 2812.97   8
   1  -1  -3 169453. 2861.61   9
   1  -1  -3 165693. 2939.72   8
   1  -1  -3 166290. 2927.01   1
  -1   1  -3 175184. 2924.31   9
   1  -1  -3 169119. 2915.32   5
   1   1   3 170096. 2898.33   3
   1   1   3 171480. 2910.36   6
   1   1   3 168599. 2885.39   4
  -1   1  -3 165775. 2840.64   5
  -1  -1   3 164954. 2931.73   6
  -1  -1   4 78230.8 1481.45   6
   1  -1  -4 79265.8 1467.86   1
   1   1   4 81210.8 1451.45   6
  -1   1  -4 77661.3 1372.97   5
  -1   1  -4 83092.5 1478.33   9
   1   1   4 83154.7 1463.77   3
   1  -1  -4 78558.8 1486.52   8
   1   1   5 8786.33 280.475   9
  -1  -1   5 8902.17 283.446   6
  -1   1  -5 8466.31 273.255   8
   1  -1  -5 8334.15 277.348   8
  -1   1  -5 8900.44 276.396   9
   1  -1  -5 8121.73 267.151   1
   1   1   5 8920.00 256.914   6
  -1   1  -5 8111.36 188.972   5
  -1   1  -6 67308.0 1270.84   4
  -1  -1   6 68859.0 1311.36   6
   1   1   6 68162.6 1289.19   3
  -1  -1   6 68022.8 1165.99   2
   1  -1  -6 66190.0 1305.30   8
  -1   1  -6 65907.3 1294.02   8
   1   1   6 69913.4 1301.56   9
   1   1   6 68134.2 1257.10   6
  -1   1  -6 70119.2 1308.28   9
  -1  -1   7 30081.5 657.730   6
   1   1   7 30237.0 651.196   9
  -1   1  -7 29595.9 658.090   9
   1  -1  -7 28595.0 656.317   8
   1   1   7 28925.4 604.802   6
  -1  -1   7 28361.0 535.870   2
  -1   1  -7 27927.7 646.048   8
  -1   1  -7 28409.0 582.114   7
  -1   1  -7 27366.3 614.857   4
  -1   1  -8 4446.05 204.029   8
  -1   1  -8 5041.79 215.320   9
  -1  -1   8 5253.38 212.971   6
   1  -1  -8 4659.21 209.540   8
   1   1   8 4903.44 180.166   6
  -1  -1   8 4841.31 145.790   2
  -1   1  -8 4745.87 171.962   7
   1   1   8 5247.39 209.628   9
  -1   1  -8 4884.89 187.913   4
   1   1   9 18111.3 458.459   9
  -1  -1   9 16272.4 372.674   2
   1  -1  -9 16956.9 466.457   8
  -1   1  -9 17399.9 461.415   8
  -1   1  -9 16932.8 421.092   4
  -1  -1   9 19157.0 474.777   6
  -1   1  -9 17047.6 409.989   7
  -1  -1   9 17039.7 459.695   4
   1   1  10 3868.88 186.481   9
  -1  -1  10 4167.91 195.742   6
  -1  -1  10 3858.70 147.782   2
   1  -1 -10 4069.63 203.412   8
  -1   1 -10 3927.98 168.020   4
  -1   1 -10 3755.46 162.935   7
  -1   1 -10 3839.90 195.721   8
  -1  -1  10 4898.42 219.158   4
  -1   1 -11 19513.0 485.234   7
  -1  -1  11 21467.1 536.593   6
  -1  -1  11 19927.6 452.275   2
   1  -1 -11 20264.4 542.518   8
  -1   1 -11 20696.6 536.455   8
  -1   1 -11 19975.4 477.488   4
  -1  -1  11 20346.2 528.001   4
   1   1  11 19837.6 516.257   9
  -1  -1  12 8880.43 319.144   4
   1  -1 -12 9116.14 331.664   8
  -1   1 -12 9356.16 325.864   8
   1   1  12 8615.19 305.446   9
  -1   1 -12 8654.09 284.556   7
  -1   1 -12 9004.31 277.910   4
  -1  -1  12 9808.50 325.580   6
  -1   1 -13 27443.4 669.513   8
  -1  -1  13 26750.5 657.169   4
  -1  -1  13 28817.0 669.804   6
   1   1  13 25622.0 640.845   9
   1  -1 -13 25793.7 670.680   8
  -1   1 -13 26500.3 594.291   4
  -1   1 -13 26701.2 622.959   7
  -1  -1  14 31094.2 745.481   4
   1  -1 -14 31597.3 774.766   8
  -1   1 -14 31087.6 679.469   4
  -1  -1  14 32787.6 755.457   6
   1   1  14 30844.7 736.317   9
  -1   1 -14 32688.7 768.422   8
   1  -1 -14 32109.2 782.069   5
   1   1  14 31733.6 689.156   5
   1  -1 -15 9785.64 368.114   8
  -1  -1  15 9719.82 351.681   4
   1   1  15 9605.00 302.608   5
  -1  -1  15 10067.5 350.651   6
   1  -1 -15 11318.4 408.919   5
  -1   1 -15 10369.4 373.246   3
   1   1  15 9444.84 339.566   9
  -1   1 -15 9923.93 361.507   8
  -1   1 -15 9543.47 295.668   4
   1   1  16 37250.5 787.652   5
   1  -1 -16 36172.9 882.685   5
   1  -1 -16 36164.3 876.384   8
  -1  -1  16 37648.5 856.536   6
  -1  -1  16 36597.0 845.930   4
   1   1  16 35019.6 838.696   9
  -1   1 -16 37441.7 884.548   3
  -1   1 -16 37997.0 881.317   8
  -1   1 -16 35989.6 773.261   4
   1   1  17 4402.81 195.658   5
   1  -1 -17 4851.26 272.123   5
   1  -1 -17 4210.46 239.782   8
   1   1  17 4205.44 238.922   9
  -1  -1  17 5018.23 248.951   4
  -1   1 -17 4726.41 250.617   3
  -1   1 -17 4797.17 257.770   8
  -1  -1  17 4733.31 232.811   6
  -1   1 -17 4406.37 187.636   4
   1  -1 -18 10121.1 376.140   5
  -1  -1  18 10263.3 344.630   4
  -1   1 -18 10456.7 284.841   4
  -1  -1  18 10834.5 355.450   6
   1   1  18 10661.6 305.381   5
   1  -1 -18 9988.00 368.642   8
  -1   1 -18 10511.0 377.302   3
   1   1  19 1723.85 122.692   5
  -1  -1  19 1791.95 149.916   4
  -1   1 -19 1430.00 106.341   4
  -1   1 -19 1481.38 60.0705   6
   1  -1 -19 1710.75 165.642   5
  -1  -1  19 1980.28 162.996   5
   1   1  19 1259.92 145.057   3
  -1   1 -19 1783.16 156.404   3
   1  -1 -19 1753.28 157.573   8
   1  -1 -20 419.179 92.1811   5
  -1   1 -20 553.990 71.1889   4
   1  -1 -20 465.398 88.1912   8
  -1  -1  20 461.576 85.1699   5
   1   1  20 490.424 70.4206   5
  -1   1 -20 400.747 32.8229   6
   1   1  20 381.474 97.8297   3
  -1   1 -20 462.661 89.3621   3
   1  -1 -21 1140.73 132.696   8
   1  -1 -21 1198.45 146.905   5
  -1  -1  21 1119.29 127.462   5
  -1   1 -21 1089.51 127.198   3
  -1   1 -21 954.590 53.5718   6
   1   1  21 944.424 99.3505   5
   1   1  21 1091.97 143.134   3
  -1   1 -21 1024.84 91.3020   4
  -1   1 -22 4310.02 133.850   6
   1   1  22 4132.43 270.661   3
   1   1  22 4279.16 210.986   5
  -1  -1  22 4524.65 257.032   5
   1  -1 -22 4576.41 268.836   8
  -1   1 -22 4505.27 193.530   4
  -1   1 -22 4528.36 265.180   3
   1  -1 -22 3982.19 255.082   5
   1   1  23 997.046 145.423   3
  -1   1 -23 1077.32 132.602   3
   1   1  23 1064.40 106.098   5
  -1   1 -23 985.033 86.6201   4
  -1  -1  23 1107.51 131.504   5
   1  -1 -23 1082.51 134.881   8
   1  -1 -23 957.469 138.101   5
  -1   1 -23 1062.48 64.0229   6
   1  -1 -24 1822.39 170.184   6
  -1   1 -24 1994.49 127.009   4
   1  -1 -24 1894.29 182.248   5
  -1   1 -24 2162.24 187.238   3
   1  -1 -24 2179.36 190.276   8
  -1  -1  24 2394.21 192.290   5
   1   1  24 2193.79 204.129   3
  -1   1 -24 2030.48 93.3651   6
   1   1  24 2010.51 147.215   5
   1   1  24 2276.07 182.427   9
   1  -1 -25 388.906 90.9516   8
  -1  -1  25 314.488 85.3022   5
   1   1  25 201.726 55.5959   5
  -1   1 -25 270.426 38.7432   6
   1   1  25 356.448 91.3591   9
   1  -1 -25 442.694 94.6721   6
  -1   1 -25 276.535 93.5335   2
  -1   1 -25 334.457 60.0129   4
  -1   1 -25 350.187 85.7996   3
   1   1  25 236.565 94.6606   3
   1   1  26 375.108 71.8375   5
  -1   1 -26 308.462 41.7401   6
  -1   1 -26 406.775 61.0000   4
  -1   1 -26 406.639 85.7186   3
   1  -1 -26 279.026 87.9042   6
  -1  -1  26 294.090 78.0722   5
   1   1  26 450.717 99.6983   9
   1   1  26 409.976 116.166   3
  -1   1 -26 418.559 113.130   2
   1  -1 -26 400.521 95.2104   8
   1   1  27 3002.48 221.875   9
  -1  -1  27 3218.60 232.037   5
  -1   1 -27 3013.19 236.827   3
  -1   1 -27 2638.99 146.241   4
   1   1  27 2979.51 189.150   5
   1   1  27 2884.86 256.718   3
  -1   1 -27 3031.59 254.644   2
  -1   1 -27 2899.10 126.083   6
   1  -1 -27 3055.31 237.133   8
   1  -1 -27 2853.25 223.040   6
  -1   1 -28 5737.49 334.204   3
   1  -1 -28 5350.50 310.639   6
  -1  -1  28 5518.49 308.534   5
  -1   1 -28 5320.31 216.351   4
  -1   1 -28 5424.31 186.721   6
   1   1  28 5381.06 263.324   5
   1  -1 -28 5544.84 329.274   8
  -1  -1  28 5487.82 288.418   4
  -1   1 -28 5610.02 350.898   2
   1   1  28 4913.06 295.992   9
   1   1  28 5153.71 336.728   3
  -1   1 -29 649.620 66.8416   6
   1  -1 -29 825.882 143.246   6
   1   1  29 1019.71 154.867   9
   1  -1 -29 1109.50 155.776   8
  -1   1 -29 741.363 144.624   2
  -1   1 -29 591.444 72.3382   4
   1   1  29 732.912 108.058   5
  -1   1 -29 869.524 138.713   3
  -1  -1  29 697.595 119.624   5
   1   1  29 1030.43 182.223   3
  -1  -1  29 777.004 119.620   4
  -1   1 -30 11318.3 524.800   2
  -1   1 -30 10386.5 326.963   4
   1   1  30 10379.1 508.864   3
  -1  -1  30 10739.5 430.301   4
  -1  -1  30 10946.6 463.468   5
  -1   1 -30 10599.0 297.818   6
   1  -1 -30 10746.6 466.569   6
   1   1  30 10369.6 453.356   9
   1   1  30 10314.4 393.862   5
  -1   1 -31 9022.18 271.311   6
   1   1  31 8550.94 413.724   9
   1  -1 -31 8475.39 417.527   6
  -1   1 -31 9288.44 482.943   2
  -1   1 -31 8868.81 295.758   4
   1   1  31 9233.57 476.299   3
  -1  -1  31 8840.51 393.403   4
  -1  -1  31 9081.17 425.367   5
   1   1  31 8928.17 365.891   5
  -1   1 -32 1671.80 218.461   2
  -1  -1  32 1611.14 176.998   5
   1   1  32 1691.76 220.192   3
  -1   1 -32 1645.29 106.502   6
  -1   1 -32 1628.25 116.819   4
  -1  -1  32 1576.63 168.316   4
   1   1  32 1515.35 151.085   5
   1  -1 -32 1506.25 179.880   6
   1   1  32 1860.57 199.456   9
  -1   1 -33 3246.47 151.982   6
   1   1  33 2992.76 248.949   9
  -1   1 -33 3244.10 164.934   4
   1   1  33 3249.10 216.040   5
   1  -1 -33 3186.06 259.482   6
  -1   1 -33 3535.28 304.948   2
  -1  -1  33 3360.18 235.817   4
  -1   1 -34 1060.56 88.0960   6
  -1   1 -34 970.246 91.0802   4
  -1  -1  34 1126.82 142.855   4
   1  -1 -34 1085.80 158.522   6
   1   1  34 1071.25 129.836   5
   1   1  34 1003.42 148.334   9
  -1   1 -34 1137.63 189.427   2
  -1  -1  35 2366.28 203.091   4
   1   1  35 2186.98 220.529   9
   1  -1 -35 2039.05 210.973   6
  -1   1 -35 2652.84 274.756   2
  -1   1 -35 1794.42 115.118   6
   1   1  35 1908.22 173.319   5
  -1   1 -36 4454.74 188.375   6
  -1  -1  36 4395.48 279.739   4
   1  -1 -36 4442.12 318.410   6
   1   1  36 4037.33 258.344   5
  -1   1 -36 5449.53 392.965   2
   1   1  36 4341.55 313.027   9
   1   1  37 5038.10 291.712   5
   1   1  37 5063.75 340.595   9
   1  -1 -37 5365.88 350.159   6
  -1   1 -37 5343.67 209.940   6
  -1  -1  37 4927.41 297.788   4
  -1   1 -37 5815.06 418.809   2
  -1   1 -38 3362.17 317.525   2
  -1  -1  38 2718.32 220.215   4
   1   1  38 2605.11 209.413   5
   1  -1 -38 2891.06 260.482   6
   1   1  38 3044.14 261.947   9
   1  -1 -39 284.726 107.566   6
   1   1  39 414.236 118.868   9
  -1   1 -39 330.415 123.653   2
  -1  -1  39 296.507 94.2154   4
   1  -1 -40 1416.11 190.007   6
  -1  -1  40 1617.96 172.694   4
  -1   1 -40 1776.19 244.638   2
   1   1  40 1200.42 174.214   9
   1  -1 -41 801.932 153.602   6
  -1  -1  41 951.879 134.124   4
  -1   1 -41 961.334 189.009   2
   1   1  41 936.749 158.816   9
  -1   1 -42 959.799 191.678   2
   1  -1 -42 919.172 156.534   6
  -1  -1  42 639.179 112.275   4
   1   1  42 575.565 136.494   9
   1   1  43 60.0140 85.2205   9
   1  -1 -43 52.3056 81.7247   6
  -1  -1  43 47.7676 55.6778   4
  -1   1 -43 4.23493 69.3286   2
   1  -1 -44 81.5195 88.5727   6
  -1   1 -44 328.427 140.042   2
   1   1  44 223.343 91.7894   9
  -1   1 -45 218.735 118.355   2
   1  -1 -45 354.879 110.703   6
  -1  -1  45 470.129 141.208   9
   1   1  45 432.175 128.805   9
   1  -1 -46 243.765 113.635   6
   1   1  46 281.550 106.855   9
  -1   1 -46 409.599 149.655   2
  -1  -1  46 376.662 139.208   9
   1  -1 -47 1410.39 207.124   6
   1   1  47 1325.12 205.161   9
  -1   1 -47 1617.29 257.950   2
  -1  -1  47 1226.45 209.929   9
  -1   1 -47 1164.44 213.847   8
   1   1  48 2076.61 251.310   9
  -1   1 -48 2259.21 307.541   2
  -1   1 -48 2362.99 294.854   8
   1  -1 -48 2000.20 243.578   6
  -1  -1  48 1917.25 258.712   9
   1   1  49 1827.62 243.927   9
  -1   1 -49 1755.34 263.837   8
  -1  -1  49 1657.90 242.188   9
  -1   1 -50 2201.94 295.907   8
  -1  -1  50 2095.37 275.542   9
   1   1  50 2194.50 264.233   9
  -1  -1  51 296.874 133.023   9
  -1   1 -51 389.257 159.174   8
   1   1  51 120.382 96.2614   9
   1   1  52 389.654 127.655   9
  -1  -1  52 260.070 116.230   9
  -1   1 -52 440.488 180.506   8
  -1  -1  53 65.1345 78.0324   9
   1   2 -51 251.365 129.036   2
  -1   2  50 1201.72 222.751   3
   1  -2  50 1250.08 238.879   9
   1   2 -50 1627.12 248.014   2
  -1   2  49 624.967 165.054   3
   1   2 -49 466.220 148.401   2
   1  -2  49 407.869 155.095   9
   1  -2  48 536.991 152.179   9
   1   2 -48 302.561 128.417   2
  -1   2  48 467.718 150.919   3
  -1  -2 -47 153.458 101.700   2
   1   2 -47-59.6628 96.9521   2
  -1   2  47 295.423 130.510   3
   1  -2  47 45.4700 91.1429   9
   1  -2  46 1046.11 209.982   9
   1   2 -46 977.414 189.969   2
  -1  -2 -46 1013.21 215.739   2
  -1   2  46 829.560 169.642   3
  -1   2  45 358.439 127.216   3
  -1  -2 -45 475.973 143.930   2
   1  -2  45 414.036 137.475   9
  -1  -2 -44 1101.88 221.758   2
  -1   2  44 831.305 171.219   3
   1   2 -44 1005.71 157.569   6
  -1   2  44 707.408 122.762   9
   1   2 -44 1060.81 184.121   2
   1  -2  44 926.039 199.459   9
   1  -2  43 2284.58 282.972   9
  -1   2  43 2568.03 277.017   3
   1   2 -43 2403.93 232.799   6
   1   2 -43 2486.84 272.223   2
  -1   2  43 2216.26 205.183   9
  -1  -2 -43 2418.48 300.617   2
   1   2 -42 139.717 90.9630   6
  -1  -2 -42 30.5799 102.432   2
  -1   2  42 169.765 79.5909   9
   1   2 -42 210.877 109.143   2
  -1  -2 -42 233.883 87.2010   5
  -1   2  42 95.7159 89.5827   3
   1  -2  42 127.236 95.2046   9
   1   2 -41 2445.31 232.392   6
  -1  -2 -41 2078.66 217.568   5
  -1   2  41 2281.32 202.961   9
  -1  -2 -41 2415.14 296.477   2
   1  -2  41 2063.60 260.069   9
  -1   2  41 2181.29 248.027   3
   1   2 -41 2465.14 262.109   2
   1  -2  40 1101.78 199.881   9
  -1  -2 -40 823.694 138.717   5
  -1   2  40 864.539 130.685   9
   1   2 -40 954.612 151.424   6
  -1  -2 -40 1153.04 210.968   2
  -1   2  40 758.723 154.560   3
   1   2 -40 1046.19 181.444   2
   1   2 -39 2000.35 229.509   2
   1  -2  39 1808.29 244.362   9
  -1  -2 -39 1772.78 203.450   5
   1   2 -39 1926.22 205.543   6
  -1   2  39 1917.43 228.061   3
  -1   2  39 1766.92 174.380   9
  -1  -2 -39 2234.40 275.625   2
   1  -2  38 1311.46 207.730   9
  -1  -2 -38 1123.68 158.226   5
   1   2 -38 1636.78 205.962   2
   1   2 -38 1704.91 192.493   6
  -1  -2 -38 1822.78 248.839   2
  -1   2  38 1016.31 160.760   3
  -1   2  38 1117.75 137.770   9
   1   2 -37 1101.95 154.931   6
  -1   2  37 923.250 123.441   9
  -1   2  37 769.767 154.826   3
  -1  -2 -37 850.076 138.330   5
   1   2 -37 955.905 131.497   3
  -1  -2 -37 951.129 185.759   2
   1   2 -37 737.729 145.550   2
   1  -2  37 961.418 178.072   9
   1   2 -36 72.9765 71.7867   6
  -1   2  36 41.5523 70.8438   3
   1   2 -36 2.96663 50.0936   3
   1  -2  36 172.042 95.4870   9
  -1  -2 -36 93.3276 66.0975   8
   1   2 -36 69.6295 78.0094   2
  -1   2  36 175.338 68.0167   9
  -1  -2 -36 157.248 74.1011   5
  -1  -2 -36 206.195 106.973   2
   1  -2  35 2706.82 275.804   9
   1  -2  35 2888.48 172.034   5
  -1  -2 -35 2940.88 240.387   5
  -1   2  35 2684.08 199.242   9
   1   2 -35 2759.20 250.645   2
  -1  -2 -35 2475.33 275.830   2
  -1   2  35 2644.35 254.691   3
  -1  -2 -35 2904.88 224.849   8
   1   2 -35 2711.44 234.370   6
   1   2 -35 2714.18 208.642   3
   1  -2  34 1893.66 232.023   9
  -1   2  34 1821.55 160.086   9
  -1  -2 -34 1477.00 161.044   8
  -1  -2 -34 1689.18 182.421   5
  -1  -2 -34 1809.37 234.988   2
  -1   2  34 1816.61 212.393   3
   1   2 -34 2088.83 218.427   2
   1   2 -34 1537.10 156.161   3
   1  -2  34 1726.79 129.274   5
   1   2 -34 1797.41 190.383   6
   1  -2  33 4578.50 214.401   5
  -1  -2 -33 4193.34 281.219   5
   1   2 -33 4386.11 289.891   6
   1  -2  33 4448.96 344.567   9
  -1  -2 -33 4641.26 276.245   8
   1   2 -33 4951.88 320.649   2
   1   2 -33 4512.65 260.697   3
  -1   2  33 4380.74 316.839   3
  -1  -2 -33 4150.02 342.360   2
   1  -2  32 7293.72 269.731   5
   1   2 -32 7203.66 327.383   3
   1   2 -32 7333.05 386.035   2
  -1  -2 -32 6704.31 333.400   8
   1  -2  32 7028.50 427.194   9
  -1  -2 -32 6666.53 355.005   5
  -1  -2 -32 6903.82 434.466   2
  -1   2  32 6445.88 381.474   3
   1   2 -32 6679.16 364.646   6
  -1  -2 -31 433.526 89.3970   8
   1   2 -31 429.415 117.556   2
  -1   2  31 257.240 95.3894   3
   1   2 -31 395.343 84.1158   3
  -1  -2 -31 347.361 99.4263   5
  -1  -2 -31 603.482 147.041   2
   1   2 -31 453.256 115.398   6
   1  -2  31 361.684 63.0496   5
   1  -2  31 321.483 128.125   9
   1   2 -30 278.695 88.8132   6
  -1  -2 -30 422.590 83.7766   8
  -1  -2 -30 368.634 94.7530   5
  -1  -2 -30 381.556 115.070   2
   1  -2  30 349.496 61.6419   5
   1   2 -30 431.570 77.4488   3
   1  -2  30 274.124 103.959   9
   1   2 -30 416.467 100.897   2
  -1   2  30 182.724 87.6886   3
   1   2 -29 3114.21 237.476   2
   1   2 -29 3065.63 194.779   3
  -1  -2 -29 3137.44 231.512   5
  -1   2  29 2886.50 245.304   3
  -1  -2 -29 2930.44 201.019   8
   1  -2  29 3262.59 162.355   5
   1  -2  29 3175.92 276.287   9
   1   2 -29 2920.44 226.007   4
  -1  -2 -29 3411.73 285.582   2
   1   2 -29 2947.83 228.039   6
  -1  -2 -28 10717.3 438.988   5
   1  -2  28 11015.2 509.500   9
   1  -2  28 11947.4 333.665   5
  -1  -2 -28 10811.9 397.526   8
   1   2 -28 11284.6 455.108   2
   1   2 -28 11164.7 385.322   3
  -1   2  28 10671.6 473.206   3
   1   2 -28 11174.3 449.387   6
   1   2 -28 10815.3 444.821   4
  -1  -2 -28 11325.6 521.994   2
   1  -2  27 3224.97 158.356   5
  -1   2  27 3014.93 180.516   9
  -1   2  27 2966.79 241.102   3
  -1  -2 -27 2840.95 190.854   8
   1   2 -27 3466.21 242.624   6
  -1  -2 -27 3365.28 282.127   2
  -1  -2 -27 2975.25 226.612   5
   1   2 -27 3365.42 237.209   2
   1  -2  27 3631.65 284.697   9
   1   2 -27 3424.97 197.707   3
   1   2 -27 3137.47 227.422   4
  -1   2  27 3132.88 247.650   5
   1   2 -26 4835.64 282.517   6
  -1   2  26 5122.47 312.998   5
   1   2 -26 4669.09 276.542   4
  -1  -2 -26 4734.68 279.405   5
  -1  -2 -26 5051.58 331.680   2
   1   2 -26 5102.86 236.403   3
   1  -2  26 5006.31 325.005   9
  -1   2  26 4486.28 214.905   9
   1   2 -26 4722.11 270.788   2
  -1   2  26 4352.42 288.403   3
  -1  -2 -26 4845.52 241.447   8
   1  -2  26 4891.14 194.024   5
   1  -2  25 2430.77 227.013   9
  -1  -2 -25 2259.76 158.547   8
  -1  -2 -25 2422.20 219.595   3
  -1   2  25 2209.45 144.162   9
   1   2 -25 2172.82 184.996   4
   1   2 -25 2275.13 152.892   3
  -1   2  25 2331.35 202.080   3
  -1   2  25 2484.19 211.987   5
   1   2 -25 2445.13 200.759   6
  -1  -2 -25 2605.84 235.164   2
  -1  -2 -25 2085.71 186.095   5
   1   2 -25 2194.18 183.415   2
   1  -2  25 1418.78 131.431   4
   1  -2  25 2241.34 124.183   5
  -1   2  25 2190.65 209.866   2
   1   2 -24 5083.46 279.960   6
  -1  -2 -24 5273.16 320.844   3
   1  -2  24 5274.92 189.223   5
  -1  -2 -24 4621.79 265.510   5
   1  -2  24 5161.63 316.923   9
  -1  -2 -24 4868.56 315.991   7
  -1  -2 -24 4847.03 312.660   2
  -1   2  24 4799.20 290.960   3
  -1   2  24 5192.11 304.472   5
  -1  -2 -24 4897.49 232.145   8
   1   2 -24 5226.19 269.637   2
  -1   2  24 4812.95 210.735   9
  -1   2  24 5198.20 319.399   2
   1  -2  24 4741.42 236.675   4
   1   2 -24 4877.41 225.046   3
   1   2 -24 5065.50 283.464   4
   1   2 -23 1168.72 103.594   3
  -1  -2 -23 1132.41 150.434   3
  -1  -2 -23 1139.18 163.011   2
   1   2 -23 967.483 125.381   4
  -1  -2 -23 927.387 137.599   7
   1  -2  23 1127.94 168.203   9
  -1   2  23 1193.31 149.968   2
   1  -2  23 1162.88 119.161   4
   1   2 -23 1300.41 134.201   2
  -1   2  23 1029.94 93.4002   9
  -1   2  23 881.625 125.571   3
  -1   2  23 930.422 128.818   5
   1   2 -23 1111.71 138.392   6
  -1  -2 -23 1070.33 104.743   8
   1  -2  23 1012.58 78.2901   5
  -1  -2 -23 970.158 123.374   5
  -1  -2 -22 898.372 114.449   9
  -1  -2 -22 1129.54 154.007   7
  -1  -2 -22 992.138 96.9522   8
   1  -2  22 968.179 111.721   4
   1  -2  22 1155.54 164.254   9
   1   2 -22 1124.03 127.001   2
   1   2 -22 1020.66 129.248   4
  -1   2  22 987.401 131.639   5
   1  -2  22 938.556 71.0604   5
  -1  -2 -22 1175.87 131.280   5
   1   2 -22 1075.32 141.259   6
  -1   2  22 965.434 134.263   3
   1   2 -22 941.562 92.1629   3
  -1  -2 -22 1204.27 150.935   3
  -1  -2 -22 1100.22 154.719   2
  -1   2  22 844.110 126.528   2
  -1  -2 -21 9275.95 414.496   2
  -1  -2 -21 9211.36 370.407   5
   1   2 -21 8928.50 375.860   4
   1   2 -21 9919.87 357.563   2
   1  -2  21 9201.12 412.940   9
   1  -2  21 8967.60 333.132   4
  -1  -2 -21 9038.20 304.458   8
  -1   2  21 9910.33 416.102   5
   1  -2  21 9553.07 254.314   5
  -1   2  21 9615.61 418.436   2
  -1   2  21 9442.46 398.862   8
   1   2 -21 9460.16 300.706   3
  -1   2  21 8293.01 375.757   3
  -1  -2 -21 9239.42 423.197   7
   1   2 -21 9210.55 379.739   6
  -1  -2 -21 9147.50 365.221   9
  -1  -2 -21 9365.96 421.572   3
  -1   2  20 556.823 109.752   3
  -1   2  20 714.134 123.686   2
   1  -2  20 714.689 59.6966   5
  -1  -2 -20 870.809 107.527   9
   1   2 -20 791.517 114.688   4
   1  -2  20 1406.88 177.749   9
  -1  -2 -20 1082.62 149.163   7
   1   2 -20 794.149 84.9825   3
  -1  -2 -20 805.400 84.9211   8
   1   2 -20 979.013 119.988   2
  -1   2  20 848.280 126.548   5
  -1  -2 -20 741.468 106.322   5
   1   2 -20 1118.04 147.218   6
  -1  -2 -20 1133.07 148.810   3
  -1  -2 -20 1420.77 169.113   2
   1  -2  20 1106.01 129.395   4
  -1   2  20 585.425 102.614   8
  -1   2  19 17480.0 584.974   2
   1  -2  19 17562.9 387.552   5
   1   2 -19 17939.8 550.080   6
  -1  -2 -19 17915.6 533.425   9
  -1  -2 -19 17918.4 537.490   5
  -1   2  19 17972.7 580.361   5
   1   2 -19 17665.2 438.566   3
   1  -2  19 17258.3 496.229   4
  -1  -2 -19 17560.1 443.024   8
   1  -2  19 16956.6 578.961   9
  -1   2  19 16537.4 546.853   3
   1   2 -19 16918.1 543.329   4
  -1  -2 -19 16922.9 512.107   6
  -1  -2 -19 17815.3 604.574   7
  -1  -2 -19 17414.6 586.306   2
  -1  -2 -19 18690.8 603.785   3
   1   2 -19 19176.0 506.456   2
  -1  -2 -18 29876.0 729.183   3
  -1   2  18 30316.7 719.894   5
   1   2 -18 27795.7 667.940   4
  -1  -2 -18 28973.6 631.157   6
   1   2 -18 28772.7 667.223   6
  -1  -2 -18 28957.7 712.595   2
   1   2 -18 28996.0 513.407   3
  -1  -2 -18 30209.0 660.720   5
   1  -2  18 28481.6 607.700   4
   1   2 -18 30517.7 598.274   2
  -1   2  18 28691.9 713.067   2
  -1  -2 -18 30102.5 741.732   7
  -1  -2 -18 29598.1 642.802   9
  -1  -2 -18 28873.9 520.342   8
   1  -2  18 29239.7 453.860   5
  -1   2  18 29245.5 678.490   3
   1   2 -17 7612.73 326.264   6
  -1  -2 -17 4416.85 232.286   9
  -1   2  17 4908.54 276.792   2
   1   2 -17 6793.44 261.938   2
  -1  -2 -17 4671.25 249.085   5
   1  -2  17 7130.68 287.219   4
  -1   2  17 5503.83 289.187   5
   1  -2  17 4490.94 132.619   6
  -1   2  17 5005.86 261.904   3
   1   2 -17 5359.42 273.563   4
  -1  -2 -17 4826.74 183.259   8
  -1  -2 -17 7719.17 348.219   2
  -1  -2 -17 5013.32 283.713   7
   1   2 -17 4428.45 177.263   3
  -1  -2 -17 4655.08 236.145   6
  -1  -2 -17 5780.11 303.382   3
  -1  -2 -16 79624.2 1664.12   7
  -1  -2 -16 78460.2 1428.46   8
   1   2 -16 77162.7 1598.56   4
   1   2 -16 81209.9 1601.51   6
   1   2 -16 80308.8 1424.80   3
  -1  -2 -16 80557.7 1638.31   2
  -1  -2 -16 81904.1 1588.45   5
  -1  -2 -16 79333.0 1564.58   9
   1  -2  16 75998.9 1535.52   4
  -1   2  16 78259.4 1641.87   2
  -1  -2 -16 79402.5 1654.56   3
   1   2 -16 79558.6 1494.62   2
  -1   2  16 80645.0 1645.96   5
  -1  -2 -16 77702.7 1559.51   6
   1  -2  16 78115.6 1363.47   6
  -1  -2 -15 44971.6 998.941   6
  -1  -2 -15 46286.1 1023.44   5
  -1  -2 -15 48938.2 1078.91   2
   1  -2  15 47311.8 999.603   4
   1   2 -15 47725.0 877.117   3
  -1  -2 -15 45845.6 874.043   8
   1  -2  15 46134.5 830.537   6
  -1  -2 -15 46419.2 1091.20   7
  -1  -2 -15 48213.2 1090.37   3
  -1   2  15 48251.1 1083.72   5
   1   2 -15 45588.4 934.271   2
   1   2 -15 44289.3 1037.38   4
  -1  -2 -15 46493.3 1007.28   9
  -1  -2 -15 45663.8 831.359   4
   1   2 -15 46962.4 1040.19   6
  -1   2  15 46768.5 1075.56   2
   1   2 -14 16274.6 415.690   2
  -1   2  14 18268.5 541.054   5
   1   2 -14 16082.6 502.802   4
  -1   2  14 17128.7 534.169   2
  -1  -2 -14 16684.1 540.612   7
   1  -2  14 16372.4 342.015   6
  -1  -2 -14 16616.7 481.623   6
   1  -2  14 16256.6 474.579   4
  -1  -2 -14 16859.6 365.762   8
  -1  -2 -14 18491.8 537.812   2
  -1  -2 -14 16926.2 494.105   5
  -1  -2 -14 17110.4 480.786   9
   1   2 -14 16611.8 501.554   6
  -1  -2 -14 16220.7 352.280   4
   1   2 -14 17042.6 371.810   3
  -1  -2 -14 17323.4 536.971   3
   1   2 -13 10881.1 376.920   6
  -1  -2 -13 11497.2 396.740   2
  -1   2  13 10970.6 396.753   5
   1   2 -13 10704.8 296.583   2
  -1  -2 -13 10602.1 350.494   9
   1  -2  13 10324.4 240.771   6
   1   2 -13 10542.2 257.511   3
  -1  -2 -13 10795.4 357.577   6
  -1  -2 -13 11024.2 405.576   7
   1   2 -13 9791.47 367.892   4
  -1  -2 -13 10156.7 245.274   8
  -1  -2 -13 10584.2 257.804   4
  -1  -2 -13 10925.2 400.243   3
   1  -2  13 10430.4 350.684   4
  -1   2  13 10559.6 373.950   8
  -1  -2 -13 11004.6 369.357   5
  -1  -2 -12 11378.4 250.948   8
   1   2 -12 11636.9 396.535   4
  -1  -2 -12 12267.7 402.384   2
   1   2 -12 11204.5 389.797   6
  -1  -2 -12 11764.7 383.425   5
   1  -2  12 11623.0 264.623   6
  -1   2  12 10971.3 382.703   8
   1  -2  12 12010.1 268.379   5
  -1   2  12 11844.3 408.468   5
   1  -2  12 11477.8 370.413   4
  -1  -2 -12 11220.5 362.309   9
   1   2 -12 11736.2 302.446   2
  -1  -2 -12 11749.5 420.405   7
  -1  -2 -12 11429.2 371.330   6
  -1  -2 -12 12331.8 287.495   4
  -1  -2 -12 11949.1 413.864   3
   1   2 -11 2000.32 153.873   6
  -1   2  11 1557.75 138.043   5
   1  -2  11 1768.77 80.6337   5
  -1  -2 -11 1689.66 125.003   9
   1   2 -11 1791.73 98.0348   2
  -1  -2 -11 1844.58 152.476   7
   1   2 -11 1588.42 133.994   4
  -1  -2 -11 1707.89 139.473   5
   1  -2  11 1747.37 80.4799   6
  -1  -2 -11 1643.24 90.4364   4
  -1   2  11 1797.42 141.219   8
  -1  -2 -11 1635.64 128.348   6
   1  -2  11 1714.38 132.932   4
  -1  -2 -11 1846.38 148.309   3
  -1  -2 -11 2056.07 161.062   2
  -1  -2 -10 810.664 100.716   5
   1   2 -10 735.314 65.9745   2
   1   2 -10 808.053 106.813   4
  -1  -2 -10 866.327 66.6628   4
  -1  -2 -10 813.972 91.0584   9
  -1  -2 -10 855.844 105.431   7
  -1  -2 -10 782.128 89.7069   6
  -1   2  10 1451.01 139.382   5
  -1   2  10 857.591 98.9483   8
  -1  -2 -10 977.073 133.557   2
   1  -2  10 837.446 56.4751   5
   1   2 -10 802.548 108.251   6
   1  -2  10 705.330 55.5770   6
   1  -2  10 679.039 88.9199   4
  -1  -2 -10 780.767 105.402   3
   1  -2   9 78997.5 1386.38   6
  -1  -2  -9 76229.3 1490.84   9
   1  -2   9 76369.2 1505.65   4
   1  -2   9 79053.7 1550.61   8
  -1  -2  -9 78418.1 1510.70   2
  -1  -2  -9 80748.4 1573.11   7
  -1   2   9 74016.7 1536.05   5
   1   2  -9 78266.6 1365.65   2
  -1  -2  -9 79469.1 1528.90   5
   1   2  -9 78721.8 1537.92   6
   1   2  -9 74602.3 1528.44   4
   1  -2   9 80467.3 1376.76   5
  -1  -2  -9 77356.2 1535.71   3
  -1  -2  -9 77427.5 1510.49   6
  -1  -2  -9 78813.4 1414.93   4
   1  -2   9 77471.6 1532.27   9
  -1   2   9 76497.6 1530.27   8
  -1  -2  -8 34122.6 685.268   4
  -1  -2  -8 35551.9 809.662   7
   1  -2   8 32160.0 763.260   4
   1   2  -8 33441.2 781.152   6
  -1  -2  -8 32620.9 741.805   9
   1  -2   8 34046.7 782.249   9
  -1  -2  -8 34073.8 773.349   5
  -1   2   8 32389.8 775.793   5
   1  -2   8 33792.1 787.117   8
   1  -2   8 33737.0 647.498   5
   1  -2   8 33081.7 659.889   6
  -1  -2  -8 33917.0 780.152   3
   1   2  -8 33025.1 777.962   4
  -1   2   8 33318.8 771.098   8
  -1  -2  -8 34389.3 754.612   2
  -1  -2  -8 33605.4 761.378   6
  -1  -2  -7 37884.4 755.910   4
   1  -2   7 37016.8 823.379   9
  -1  -2  -7 35985.4 798.852   9
  -1   2   7 36706.6 834.949   5
  -1   2   7 36462.5 830.624   8
   1  -2   7 36782.8 842.120   8
   1  -2   7 39004.6 715.651   5
   1   2  -7 36167.6 831.515   4
   1   2  -7 36922.2 839.668   6
   1  -2   7 36858.3 820.792   4
  -1  -2  -7 37165.2 820.201   6
  -1  -2  -7 37608.3 798.349   2
  -1  -2  -7 37047.0 828.938   3
   1  -2   6 45950.5 974.028   8
  -1  -2  -6 44171.7 932.562   9
   1  -2   6 44668.6 942.819   9
   1   2  -6 44618.0 960.717   4
  -1  -2  -6 45557.7 916.656   2
   1  -2   6 46355.4 852.753   5
  -1  -2  -6 45496.1 892.008   4
   1  -2   6 43932.5 950.325   4
  -1   2   6 43738.7 957.833   5
  -1  -2  -6 45047.5 949.630   6
  -1   2   6 44906.5 795.528   9
  -1  -2  -6 45873.4 950.681   3
  -1   2   6 44926.5 962.167   8
  -1   2   5 16733.1 463.627   5
  -1  -2  -5 17147.8 464.754   6
   1  -2   5 18089.4 395.939   5
   1  -2   5 16901.4 477.414   8
  -1  -2  -5 16853.5 451.298   9
  -1   2   5 18047.4 350.153   9
   1   2  -5 16868.8 466.321   4
  -1  -2  -5 17052.2 423.740   4
   1  -2   5 17117.8 452.914   9
  -1   2   5 16796.4 471.096   8
  -1  -2  -5 16990.3 426.727   2
  -1  -2  -5 16523.0 453.321   3
   1  -2   4 11731.1 371.428   8
  -1  -2  -4 12040.7 349.378   3
   1  -2   4 12441.7 310.387   5
  -1   2   4 11825.5 360.843   5
   1   2  -4 12384.4 371.059   4
  -1  -2  -4 11975.0 337.193   4
   1  -2   4 11548.2 344.936   9
  -1  -2  -4 11388.7 360.492   6
  -1  -2  -4 12145.7 322.052   2
  -1   2   4 12398.0 271.462   9
  -1   2   3 18046.7 473.453   5
   1   2  -3 19331.3 403.982   3
   1  -2   3 18034.0 454.647   9
   1  -2   3 18959.7 434.221   5
  -1  -2  -3 18821.5 463.476   4
  -1   2   3 19085.2 394.579   9
  -1  -2  -3 18768.6 428.103   2
   1   2  -3 19586.5 493.774   4
  -1  -2  -3 18281.9 489.718   6
   1  -2   3 17638.0 491.027   8
   1  -2   2 82773.9 1601.39   8
  -1  -2  -2 83457.6 1560.34   4
   1  -2   2 87191.5 1531.40   5
   1   2  -2 87044.9 1586.40   4
   1   2  -2 82935.9 1427.50   2
   1  -2   2 81687.0 1533.29   9
  -1   2   2 82263.2 1565.46   5
  -1  -2  -2 84646.2 1596.62   6
   1   2  -2 85419.9 1492.58   3
  -1  -2  -1 97044.9 1834.55   4
  -1  -2  -1 99694.5 1866.21   6
   1   2  -1 102144. 1847.79   4
   1   2  -1 99358.3 1709.79   2
  -1   2   1 102849. 1876.74   4
   1  -2   1 99754.6 1871.71   8
  -1   2   1 98375.3 1823.90   5
   1   2  -1 102474. 1774.35   3
   1  -2   1 104991. 1811.97   5
   1  -2   1 98342.9 1792.03   9
   1  -2   0 1373.92 106.516   5
   1  -2   0 1269.39 92.0679   9
   1   2   0 1232.72 67.3979   2
   1  -2   0 1095.13 107.544   8
  -1   2   0 1283.61 113.478   4
   1   2   0 1314.48 93.1371   3
  -1   2   0 1225.25 97.7728   5
  -1  -2   0 1117.75 102.556   6
   1  -2  -1 103166. 1836.41   5
  -1  -2   1 101610. 1874.95   6
   1   2   1 107891. 1811.22   3
   1  -2  -1 99118.1 1771.45   9
  -1   2  -1 97058.2 1871.91   4
   1   2   1 102911. 1835.80   4
   1   2   1 97978.5 1744.69   2
  -1   2  -1 99669.0 1811.93   5
   1  -2  -1 97520.9 1875.87   8
  -1  -2   1 100917. 1859.38   4
   1  -2  -1 100453. 1873.34   1
   1  -2  -2 82496.4 1596.73   8
   1  -2  -2 84489.8 1481.94   9
   1  -2  -2 84497.4 1595.84   1
   1   2   2 84544.6 1547.20   4
  -1   2  -2 82635.3 1592.84   4
   1   2   2 81573.8 1481.45   2
   1  -2  -2 83358.9 1562.82   5
  -1   2  -2 81616.0 1522.13   5
  -1  -2   2 83733.7 1424.33   1
   1   2   2 87190.5 1541.99   3
  -1  -2   2 84089.6 1593.11   6
  -1  -2   3 19008.8 493.871   6
  -1   2  -3 17914.4 490.271   4
   1   2   3 19646.4 459.035   4
   1  -2  -3 18693.9 495.259   1
  -1   2  -3 18483.7 432.466   5
   1   2   3 18572.3 490.637   6
   1  -2  -3 18394.5 395.718   9
   1   2   3 18542.2 419.958   2
   1  -2  -3 18365.1 480.235   5
   1   2   3 18903.2 460.993   3
   1  -2  -3 18217.6 494.435   8
  -1  -2   4 13015.1 382.792   6
   1   2   4 11551.7 313.851   2
   1  -2  -4 12464.7 275.065   9
  -1   2  -4 11779.1 370.680   4
   1   2   4 12942.2 336.996   4
   1  -2  -4 12064.3 374.209   1
   1  -2  -4 11751.7 361.568   5
   1  -2  -4 11213.6 374.250   8
  -1   2  -4 12148.7 312.776   5
   1   2   4 11728.4 365.718   6
   1   2   4 11953.8 348.713   3
   1  -2  -5 17335.8 350.817   9
   1   2   5 17621.1 419.464   4
   1   2   5 17163.9 452.939   3
   1  -2  -5 16176.3 474.601   8
  -1   2  -5 17271.1 395.648   5
   1  -2  -5 17163.9 476.236   1
   1  -2  -5 17227.4 470.755   5
   1   2   5 17103.5 418.787   2
  -1   2  -5 16349.7 464.582   4
  -1  -2   5 17845.8 474.273   6
   1   2   5 16205.7 457.833   6
  -1  -2   6 47646.9 976.912   6
   1  -2  -6 46565.6 983.977   1
   1   2   6 44521.8 916.086   2
   1   2   6 45586.3 960.875   3
   1   2   6 46496.7 893.412   4
  -1   2  -6 44787.3 967.553   4
   1   2   6 44915.4 957.411   6
   1  -2  -6 44615.6 977.933   8
   1   2   7 38186.5 832.942   6
   1  -2  -7 39307.5 858.349   1
   1   2   7 38015.9 758.226   4
   1   2   7 36765.5 799.160   2
   1  -2  -7 37576.6 847.446   8
  -1  -2   7 39388.4 850.517   6
   1   2   7 38729.9 843.139   3
  -1   2  -7 36296.6 833.586   4
  -1  -2   8 35455.2 785.093   6
  -1   2  -8 33455.6 634.666   7
   1   2   8 33825.9 682.557   4
   1  -2  -8 33680.6 785.334   8
  -1   2  -8 33767.9 771.962   4
   1   2   8 34100.4 751.246   2
   1   2   8 34461.2 784.655   3
   1   2   9 79362.3 1554.41   3
  -1  -2   9 83283.3 1549.91   6
   1   2   9 78794.4 1416.53   4
   1   2   9 77323.7 1510.15   2
  -1   2  -9 77387.3 1529.37   4
   1   2   9 76234.3 1498.95   9
   1  -2  -9 78709.1 1552.65   8
  -1   2  -9 79413.5 1390.06   7
   1   2  10 854.026 95.0483   2
  -1   2 -10 786.584 93.5659   4
  -1   2 -10 652.179 61.3407   7
  -1  -2  10 788.321 94.6392   6
   1  -2 -10 840.456 99.1379   8
  -1   2 -10 1036.65 126.281   8
   1   2  10 966.020 74.1292   4
   1   2  10 619.783 82.1859   9
  -1  -2  11 1543.68 129.113   6
  -1  -2  11 2166.45 168.005   4
  -1   2 -11 1640.93 96.9998   7
  -1   2 -11 1617.84 150.161   8
   1   2  11 1599.80 122.435   9
   1  -2 -11 1763.86 140.777   8
   1   2  11 1715.03 88.4345   4
   1   2  11 1636.49 130.142   2
  -1   2 -11 1627.29 130.756   4
  -1  -2  12 12127.2 393.480   6
  -1  -2  12 11893.3 400.665   4
   1  -2 -12 11547.0 396.748   8
   1   2  12 11255.7 273.397   4
   1   2  12 11746.2 389.302   2
  -1   2 -12 10869.8 306.205   7
   1   2  12 11771.1 367.432   9
  -1   2 -12 11901.5 417.071   8
  -1   2 -12 11717.9 377.301   4
  -1   2 -13 10900.0 409.734   8
  -1   2 -13 10398.2 357.736   4
   1   2  13 10719.9 254.238   4
   1   2  13 10449.9 350.264   9
   1   2  13 10549.0 378.903   2
   1  -2 -13 10624.1 382.859   8
  -1  -2  13 11533.8 382.486   6
   1   2  14 17215.5 481.072   9
   1   2  14 17096.8 355.140   4
  -1  -2  14 17816.5 510.301   6
  -1   2 -14 17118.3 489.852   4
  -1   2 -14 16679.9 539.623   8
   1  -2 -14 17440.6 522.289   8
  -1  -2  15 46947.8 1042.78   6
  -1   2 -15 47668.2 1100.49   8
   1   2  15 45277.9 1003.62   9
   1  -2 -15 46317.5 1060.04   8
  -1   2 -15 46044.8 1017.44   4
   1   2  15 47485.5 835.994   4
  -1  -2  16 82433.8 1605.30   6
   1  -2 -16 76840.7 1641.24   5
   1   2  16 80917.0 1583.71   5
  -1   2 -16 80266.4 1671.12   8
  -1   2 -16 79346.8 1573.26   4
   1  -2 -16 79099.0 1625.00   8
   1   2  16 78687.2 1566.49   9
   1  -2 -17 5003.09 266.078   8
  -1  -2  17 5066.34 250.776   6
  -1   2 -17 4888.56 302.532   8
   1   2  17 4958.38 245.912   9
   1  -2 -17 6175.48 329.649   5
   1   2  17 4588.39 241.229   5
  -1   2 -17 4610.77 232.481   4
   1   2  18 29718.3 735.864   5
  -1  -2  18 30209.7 757.017   6
   1   2  18 28844.6 795.422   2
  -1   2 -18 29418.0 724.873   4
   1  -2 -18 29596.0 783.758   8
   1   2  18 29184.7 729.683   9
   1  -2 -18 28620.5 794.344   5
  -1   2 -18 29108.9 813.502   8
  -1  -2  19 18011.7 499.806   6
  -1   2 -19 17959.0 567.135   8
  -1   2 -19 17317.6 298.015   6
   1  -2 -19 17380.9 542.639   5
  -1   2 -19 17392.3 467.560   4
   1   2  19 17547.4 478.454   5
   1  -2 -19 17571.2 527.965   8
   1  -2 -20 1216.48 169.015   5
   1   2  20 823.656 142.904   3
   1  -2 -20 698.390 112.060   8
  -1   2 -20 711.247 95.2112   4
  -1  -2  20 648.548 97.4950   6
   1   2  20 833.738 108.427   5
  -1   2 -20 690.694 48.7141   6
  -1   2 -20 1434.79 198.354   8
   1  -2 -21 9376.01 416.759   5
  -1   2 -21 9463.80 353.106   4
  -1   2 -21 9487.38 399.219   3
  -1  -2  21 9882.54 380.342   6
   1   2  21 9118.33 414.091   3
   1  -2 -21 9618.80 406.385   8
  -1   2 -21 9781.54 425.092   8
  -1   2 -21 9219.48 225.585   6
   1   2  21 9316.93 362.900   5
  -1   2 -22 860.076 100.348   4
  -1   2 -22 820.032 116.753   3
  -1  -2  22 994.342 118.210   6
  -1   2 -22 921.010 57.2367   6
  -1  -2  22 1019.94 133.178   4
   1   2  22 877.428 110.178   5
   1   2  22 931.759 148.519   3
   1  -2 -22 902.120 126.453   8
  -1   2 -22 928.803 152.605   8
   1  -2 -22 1106.69 158.498   5
  -1   2 -23 901.775 58.4119   6
  -1   2 -23 1082.31 133.626   3
   1   2  23 1233.28 162.593   3
  -1  -2  23 1236.77 131.984   6
   1  -2 -23 1245.26 164.715   5
   1   2  23 1123.30 125.104   5
   1  -2 -23 1102.15 139.960   8
  -1   2 -23 1313.18 172.423   8
  -1  -2  23 1282.95 147.756   4
  -1   2 -23 1122.59 118.026   4
  -1   2 -24 4768.02 247.919   4
  -1   2 -24 5097.10 317.674   8
  -1  -2  24 5323.54 276.472   6
   1   2  24 4958.20 261.606   5
   1  -2 -24 5137.96 313.857   5
   1  -2 -24 5005.20 296.328   8
  -1   2 -24 4695.57 150.529   6
  -1  -2  24 5361.06 291.365   4
   1   2  24 4765.28 308.808   3
  -1   2 -24 5037.00 295.445   3
   1   2  25 1895.28 205.933   3
  -1   2 -25 2184.85 196.346   3
  -1   2 -25 2241.09 168.311   4
  -1  -2  25 2354.44 188.111   6
   1   2  25 2201.27 181.651   9
  -1   2 -25 2416.99 227.404   8
   1  -2 -25 2341.01 221.758   5
  -1   2 -25 2012.15 92.5696   6
   1   2  25 2149.94 171.833   5
   1  -2 -25 2106.08 201.243   8
  -1  -2  25 2155.15 193.761   4
  -1   2 -26 5030.98 328.271   8
  -1   2 -26 4477.05 242.128   4
  -1   2 -26 4638.66 153.440   6
   1  -2 -26 5296.21 311.514   8
   1  -2 -26 4895.48 315.675   5
   1   2  26 4862.38 274.881   9
  -1  -2  26 4588.37 280.017   4
  -1   2 -26 5088.73 308.251   3
   1   2  26 4808.14 264.086   5
  -1  -2  26 5389.16 299.428   5
   1   2  26 4367.75 306.941   3
  -1   2 -27 4062.04 299.340   8
  -1  -2  27 3117.39 229.638   4
   1  -2 -27 3222.68 271.990   5
   1   2  27 2924.09 260.193   3
   1   2  27 2753.13 204.641   5
  -1  -2  27 2842.21 220.858   5
   1  -2 -27 3391.82 253.367   8
  -1   2 -27 2891.19 194.749   4
  -1   2 -27 2908.06 118.248   6
   1   2  27 3129.91 225.040   9
  -1   2 -27 2927.49 237.393   3
  -1  -2  28 10871.6 454.568   4
   1   2  28 10868.2 436.797   9
   1  -2 -28 10083.1 484.751   5
   1  -2 -28 11645.9 495.085   8
  -1   2 -28 10762.8 274.152   6
   1   2  28 10990.8 429.596   5
   1   2  28 10153.2 496.239   3
  -1   2 -28 11474.3 486.905   3
  -1  -2  28 11146.1 462.118   5
  -1   2 -28 11005.8 398.891   4
  -1  -2  29 2923.18 229.530   4
  -1  -2  29 3227.42 239.689   5
   1  -2 -29 3057.64 261.089   5
  -1   2 -29 2846.24 192.905   4
   1   2  29 2977.38 230.017   9
   1   2  29 3263.53 277.909   3
   1  -2 -29 3011.32 245.557   8
   1   2  29 3268.25 225.493   5
  -1   2 -29 3118.37 125.139   6
   1  -2 -30 371.775 112.156   5
   1   2  30 380.981 104.678   9
   1   2  30 382.417 120.120   3
  -1   2 -30 181.830 86.6851   2
  -1   2 -30 391.276 79.3677   4
   1   2  30 428.479 89.7077   5
  -1  -2  30 287.360 81.3901   5
  -1  -2  30 289.072 90.0367   4
  -1   2 -30 325.461 41.7371   6
  -1   2 -31 431.700 119.868   2
  -1  -2  31 478.589 101.598   5
  -1  -2  31 296.443 101.859   4
   1  -2 -31 467.722 130.781   5
  -1   2 -31 367.346 46.7331   6
  -1   2 -31 371.982 75.6634   4
   1   2  31 393.168 88.0088   5
   1   2  31 600.261 120.607   9
   1   2  31 415.824 123.907   3
  -1   2 -32 6343.02 297.423   4
   1  -2 -32 6646.64 402.793   5
   1   2  32 7282.78 434.272   3
   1   2  32 6880.63 346.316   5
   1   2  32 6120.77 340.877   9
  -1   2 -32 6792.27 419.810   2
  -1  -2  32 7251.39 377.942   5
  -1   2 -32 6802.76 208.205   6
  -1  -2  32 6745.34 363.299   4
  -1   2 -33 4334.17 239.634   4
   1   2  33 4376.99 277.334   5
   1  -2 -33 4109.99 318.829   5
  -1   2 -33 4435.82 339.011   2
   1   2  33 4165.56 335.820   3
  -1  -2  33 4376.02 293.295   4
  -1   2 -33 4285.28 158.786   6
   1   2  33 4504.60 290.546   9
   1   2  34 1615.39 216.249   3
   1   2  34 1739.66 187.187   9
   1  -2 -34 1690.61 214.021   5
  -1   2 -34 1574.57 143.690   4
  -1  -2  34 1862.21 192.681   4
   1   2  34 1724.90 177.400   5
   1  -2 -34 1823.43 208.497   6
  -1   2 -34 1738.77 96.9460   6
  -1   2 -34 1850.26 226.487   2
  -1   2 -35 2471.66 178.320   4
   1   2  35 2679.19 230.308   9
   1   2  35 2987.23 231.347   5
   1  -2 -35 2957.97 262.675   6
  -1  -2  35 2412.61 223.890   4
   1   2  35 2515.52 271.112   3
  -1   2 -35 3078.72 294.047   2
  -1   2 -35 2698.72 122.984   6
  -1   2 -36 99.5733 30.3821   6
   1   2  36 226.115 92.0776   9
  -1  -2  36 91.8431 64.7058   4
   1  -2 -36 45.3046 71.2785   6
   1   2  36 152.639 112.301   3
  -1   2 -36 106.698 91.6916   2
   1   2  36 136.795 63.5063   5
   1  -2 -37 903.307 156.677   6
   1   2  37 1093.02 157.865   9
  -1   2 -37 925.153 185.498   8
  -1   2 -37 803.737 161.802   2
  -1  -2  37 782.339 129.185   4
   1   2  37 806.017 185.137   3
   1  -2 -38 1104.42 172.558   6
   1   2  38 1482.57 182.401   9
  -1   2 -38 1234.96 201.608   2
  -1  -2  38 1249.37 162.214   4
   1   2  38 1393.34 228.475   3
  -1   2 -38 1413.36 214.558   8
   1   2  39 1831.76 246.656   3
  -1   2 -39 1935.52 251.641   8
   1   2  39 1901.42 213.459   9
   1  -2 -39 1866.18 223.790   6
  -1   2 -39 2044.14 258.311   2
  -1  -2  39 1821.15 192.133   4
   1   2  40 836.038 146.870   9
   1  -2 -40 833.943 159.652   6
   1   2  40 1124.35 203.656   3
  -1  -2  40 925.386 141.786   4
  -1   2 -40 833.965 180.780   8
  -1   2 -40 1063.99 200.147   2
   1   2  41 2099.59 276.403   3
  -1   2 -41 1915.30 252.096   8
   1   2  41 2219.80 228.683   9
  -1   2 -41 2231.04 278.826   2
   1  -2 -41 1938.52 231.492   6
  -1  -2  41 2139.53 211.601   4
   1  -2 -42 89.5626 88.2338   6
  -1  -2  42 148.160 76.2835   4
  -1   2 -42 324.607 132.294   2
  -1   2 -42 141.760 119.542   8
   1   2  42 153.281 86.2326   9
   1   2  43 2107.02 229.058   9
  -1  -2  43 2213.95 218.226   4
   1  -2 -43 2056.21 242.361   6
  -1   2 -43 2407.51 291.255   2
  -1   2 -43 2840.41 315.983   8
  -1   2 -44 798.242 185.882   8
  -1   2 -44 1027.60 213.841   2
   1   2  44 908.956 159.150   9
  -1  -2  44 565.751 116.395   4
   1  -2 -44 651.044 149.805   6
   1  -2 -45 545.699 143.792   6
  -1   2 -45 317.545 125.343   2
   1   2  45 422.283 114.209   9
  -1   2 -45 654.481 172.347   8
   1  -2 -46 710.192 158.950   6
   1   2  46 777.321 152.400   9
  -1   2 -46 935.384 195.522   2
  -1   2 -46 869.959 204.047   8
  -1   2 -47 143.437 111.413   2
   1  -2 -47 20.1844 76.7718   6
   1   2  47 94.3902 82.6338   9
  -1   2 -47 274.833 132.915   8
   1  -2 -48 458.342 134.109   6
  -1  -2  48 591.785 163.601   9
   1   2  48 455.920 130.048   9
  -1   2 -48 516.451 165.910   8
  -1   2 -48 886.833 202.397   2
   1   2  49 567.688 128.065   9
  -1  -2  49 331.221 134.215   9
  -1   2 -49 394.202 151.715   8
  -1   2 -50 1345.05 244.501   8
  -1  -2  50 1129.06 222.523   9
  -1  -2  51 28.8202 87.9318   9
  -1  -2  52 238.011 121.235   9
   1   3 -50 929.536 201.264   2
  -1   3  50 796.667 189.279   3
  -1   3  49 252.509 118.762   3
   1   3 -49 442.628 150.416   2
  -1   3  48 1643.48 247.221   3
   1  -3  48 1390.19 258.694   9
   1   3 -48 1539.54 234.658   2
  -1   3  47 123.038 88.0848   3
   1   3 -47-44.6839 79.0476   2
   1  -3  47-132.110 129.510   9
  -1   3  46 96.1539 101.005   3
   1  -3  46 169.417 102.905   9
   1   3 -46 239.429 103.782   2
  -1  -3 -45 554.609 135.797   5
  -1   3  45 650.576 164.987   3
   1  -3  45 803.593 185.749   9
   1   3 -45 1056.89 196.155   2
  -1  -3 -45 607.148 165.473   2
   1   3 -44 717.263 160.896   2
  -1  -3 -44 612.750 132.131   5
  -1   3  44 831.341 175.342   3
   1  -3  44 565.673 161.898   9
  -1  -3 -44 628.426 168.312   2
   1   3 -43 398.083 107.277   6
   1  -3  43 492.967 150.485   9
  -1  -3 -43 228.048 98.3689   5
   1   3 -43 430.584 128.843   2
  -1  -3 -43 226.876 112.538   2
  -1   3  43 410.805 140.708   3
   1  -3  42 434.483 159.718   9
   1   3 -42 171.234 74.1100   6
  -1   3  42 238.541 111.615   3
   1   3 -42 324.449 124.284   2
  -1  -3 -42 397.659 122.333   5
  -1  -3 -42 264.706 134.123   2
   1   3 -41 59.2512 71.3243   6
  -1   3  41 288.589 106.126   3
   1  -3  41 353.210 134.653   9
   1  -3  41 347.620 85.0991   4
  -1  -3 -41 88.8344 77.7384   5
  -1  -3 -41 445.107 137.547   2
   1   3 -41 192.228 95.3114   2
   1   3 -40 72.9994 67.9014   6
   1   3 -40 103.376 81.6201   2
  -1   3  40 109.735 95.8690   3
  -1  -3 -40-8.19392 82.9342   5
  -1  -3 -40 0.53605 75.0503   2
   1  -3  40 72.0261 58.2690   4
   1  -3  40 132.109 115.125   9
  -1   3  39 160.059 81.0189   3
   1  -3  39 177.315 78.7415   4
   1   3 -39 71.3891 58.4561   6
  -1  -3 -39 59.5765 87.0273   2
   1  -3  39 76.1269 94.4129   9
   1   3 -39 149.736 92.9946   2
  -1  -3 -39 177.393 93.0434   5
   1   3 -38 195.708 84.9559   6
   1  -3  38 135.239 102.367   9
  -1  -3 -38 194.579 95.4545   5
  -1   3  38 136.048 91.0597   3
  -1  -3 -38 132.497 117.160   2
   1   3 -38 256.450 92.3436   2
   1  -3  38 183.570 77.5988   4
   1   3 -37 1308.67 169.970   6
   1  -3  37 1403.20 158.256   4
  -1   3  37 1206.41 187.881   3
  -1  -3 -37 1441.52 189.714   5
   1   3 -37 1235.95 181.164   2
   1  -3  37 1222.85 213.027   9
  -1  -3 -37 1414.37 216.971   2
  -1  -3 -36 1643.53 238.132   2
   1  -3  36 1380.73 220.105   9
  -1  -3 -36 1369.20 192.143   5
   1  -3  36 1395.89 159.511   4
  -1   3  36 1490.54 209.721   3
   1   3 -36 1447.70 172.537   6
   1   3 -36 1290.51 180.471   2
   1   3 -35 1860.60 204.076   6
   1  -3  35 1429.91 165.544   4
   1   3 -35 1655.63 163.893   3
  -1   3  35 1496.28 212.117   3
  -1  -3 -35 1437.30 185.571   5
   1   3 -35 1445.16 187.073   2
   1  -3  35 1548.45 232.529   9
  -1  -3 -35 1939.15 260.201   2
   1   3 -34 15229.4 535.501   6
   1  -3  34 17029.6 390.550   5
  -1  -3 -34 16018.6 479.945   8
   1  -3  34 15007.7 490.369   4
   1   3 -34 16734.5 483.002   3
   1  -3  34 15069.6 651.653   9
   1   3 -34 16815.1 577.934   2
  -1  -3 -34 15584.3 574.860   5
  -1   3  34 14618.9 596.307   3
  -1  -3 -34 14738.4 647.679   2
   1  -3  33 2765.40 292.248   9
  -1  -3 -33 2697.78 287.197   2
   1  -3  33 2797.83 162.294   5
   1  -3  33 2830.39 222.456   4
   1   3 -33 2887.10 244.140   6
   1   3 -33 3205.66 259.470   2
  -1  -3 -33 2816.86 262.235   5
  -1   3  33 2671.66 264.401   3
   1   3 -33 2765.62 199.129   3
  -1  -3 -33 2742.18 201.276   8
   1  -3  32 2686.94 213.760   4
   1   3 -32 2981.94 244.000   6
  -1  -3 -32 3257.24 215.351   8
   1  -3  32 3084.78 171.404   5
  -1   3  32 2826.24 271.564   3
  -1  -3 -32 3179.39 265.432   5
   1   3 -32 3123.68 253.129   2
  -1   3  32 2768.55 164.740   9
  -1  -3 -32 3204.43 303.643   2
   1   3 -32 3007.62 205.373   3
   1  -3  32 2782.53 286.493   9
   1  -3  31 2677.48 274.452   9
  -1  -3 -31 2768.18 194.111   8
   1  -3  31 2972.62 162.434   5
   1  -3  31 2510.93 204.936   4
   1   3 -31 2535.91 221.937   6
  -1  -3 -31 2930.81 250.848   5
  -1   3  31 2707.60 159.699   9
  -1  -3 -31 2734.49 277.347   2
   1   3 -31 2896.59 239.837   2
   1   3 -31 2572.98 187.329   3
  -1   3  31 2446.64 246.005   3
   1  -3  30 141.597 49.6339   5
   1   3 -30 156.313 58.1570   3
  -1   3  30 89.4687 38.5399   9
   1  -3  30 295.985 132.838   9
  -1   3  30 202.880 104.191   3
  -1  -3 -30 89.0896 101.529   5
  -1  -3 -30 146.715 65.3974   8
   1  -3  30 365.832 95.4916   4
   1   3 -30 228.895 88.9159   6
  -1  -3 -30 264.158 113.758   2
   1   3 -30 329.064 106.632   2
   1   3 -29 6589.48 352.242   6
  -1  -3 -29 6828.55 300.202   8
  -1   3  29 6734.12 249.197   9
   1  -3  29 6120.06 324.702   4
  -1  -3 -29 7012.59 384.174   5
   1  -3  29 6909.60 252.615   5
  -1   3  29 5931.63 372.608   3
   1   3 -29 6982.94 352.346   2
   1  -3  29 6889.36 418.947   9
   1   3 -29 6642.60 295.935   3
   1   3 -29 6471.78 363.860   4
  -1  -3 -29 6521.74 411.299   2
   1   3 -28 2021.04 199.343   6
   1  -3  28 1645.36 116.094   5
   1   3 -28 1685.19 183.619   4
   1  -3  28 1781.33 177.633   4
   1   3 -28 1706.49 143.146   3
  -1  -3 -28 1662.02 187.607   5
  -1   3  28 1729.43 116.306   9
   1  -3  28 1938.10 229.201   9
   1   3 -28 2063.13 189.792   2
  -1  -3 -28 1492.47 134.153   8
  -1   3  28 1759.54 205.233   3
  -1  -3 -28 2103.19 237.218   2
  -1   3  27 11853.1 329.897   9
   1   3 -27 10522.4 472.818   4
   1  -3  27 11480.1 336.501   5
   1  -3  27 10995.9 438.469   4
  -1  -3 -27 11116.6 532.080   2
  -1  -3 -27 11014.1 486.479   5
  -1  -3 -27 11009.3 384.741   8
   1   3 -27 11531.4 449.906   2
  -1   3  27 10955.3 500.512   3
   1  -3  27 10846.7 523.404   9
   1   3 -27 11572.7 389.238   3
   1   3 -27 10864.6 461.610   6
  -1  -3 -26 724.090 133.946   5
  -1  -3 -26 689.348 90.9892   8
   1  -3  26 738.998 77.5786   5
   1   3 -26 822.024 127.964   2
  -1  -3 -26 885.804 126.824   6
   1  -3  26 950.551 137.175   4
  -1   3  26 562.728 138.384   3
   1  -3  26 925.967 172.162   9
   1   3 -26 755.518 124.064   4
   1   3 -26 1120.98 160.164   6
  -1   3  26 807.940 75.9144   9
  -1  -3 -26 1073.52 187.236   2
   1   3 -26 750.251 96.5846   3
  -1  -3 -25 5292.54 321.774   5
   1   3 -25 5982.40 321.254   6
   1  -3  25 5592.71 357.760   9
   1   3 -25 5991.56 338.605   4
  -1  -3 -25 5830.61 319.219   6
  -1   3  25 5731.79 342.671   3
  -1  -3 -25 5487.01 245.238   8
   1   3 -25 5957.72 298.597   2
   1   3 -25 5952.42 251.824   3
   1  -3  25 5630.49 299.694   4
   1  -3  25 5713.81 218.663   5
  -1  -3 -25 6222.57 370.543   2
  -1   3  25 5858.66 200.677   9
  -1  -3 -24 3959.77 272.630   5
  -1   3  24 4047.93 267.525   8
   1  -3  24 4378.62 160.907   6
  -1  -3 -24 3923.23 197.016   8
  -1  -3 -24 3962.97 257.873   6
   1   3 -24 4214.39 204.836   3
   1   3 -24 4410.03 274.297   6
  -1   3  24 4283.61 159.677   9
   1  -3  24 4263.02 179.818   5
   1   3 -24 4226.84 279.453   4
   1  -3  24 4926.88 327.909   9
   1  -3  24 4016.13 246.227   4
  -1  -3 -24 4124.63 243.362   9
   1   3 -24 4359.62 246.120   2
  -1   3  24 3731.75 277.704   3
  -1  -3 -24 4772.59 320.062   2
  -1   3  23 5020.58 315.328   3
  -1   3  23 5593.77 178.860   9
   1  -3  23 5547.83 186.699   6
   1  -3  23 5435.52 339.659   9
   1   3 -23 5603.15 321.174   4
  -1  -3 -23 5493.09 224.051   8
   1   3 -23 5685.95 307.602   6
   1   3 -23 5704.11 278.893   2
  -1  -3 -23 5453.86 276.983   9
   1   3 -23 5606.08 235.158   3
  -1  -3 -23 5522.07 319.324   5
   1  -3  23 5040.39 276.736   4
  -1   3  23 5418.31 325.707   5
  -1  -3 -23 5749.07 309.135   6
  -1   3  23 5447.19 308.577   8
  -1  -3 -23 5646.57 343.136   2
  -1  -3 -22 2738.22 233.490   3
  -1   3  22 2756.27 111.020   9
  -1  -3 -22 2641.98 185.129   9
  -1   3  22 2546.12 217.643   5
  -1   3  22 3031.86 241.989   2
   1   3 -22 2950.39 227.055   4
  -1   3  22 2672.35 211.816   8
   1  -3  22 2552.97 119.059   6
  -1  -3 -22 2729.46 239.174   2
  -1  -3 -22 2632.23 231.974   7
   1   3 -22 2725.35 154.145   3
  -1  -3 -22 2537.57 143.941   8
  -1  -3 -22 2628.58 221.282   5
   1  -3  22 2929.78 206.895   4
   1   3 -22 3138.65 197.860   2
  -1  -3 -22 2672.61 205.039   6
  -1   3  22 2898.93 232.923   3
   1  -3  22 3090.11 250.813   9
   1   3 -22 2701.17 212.438   6
  -1   3  21 2491.11 218.003   2
  -1  -3 -21 2257.05 173.021   9
   1  -3  21 2389.94 116.103   6
  -1   3  21 2298.56 93.9372   9
  -1   3  21 2720.95 220.575   5
   1   3 -21 2542.49 171.241   2
  -1  -3 -21 2556.92 199.013   6
  -1  -3 -21 2118.24 195.621   5
  -1   3  21 2433.80 200.928   8
   1   3 -21 2423.19 143.028   3
  -1  -3 -21 2315.37 131.577   8
  -1  -3 -21 2498.85 223.944   2
   1   3 -21 2319.43 200.594   4
  -1  -3 -21 2455.76 218.835   7
  -1   3  21 2520.89 213.255   3
   1   3 -21 2269.08 193.216   6
   1  -3  20 2539.72 119.730   6
  -1   3  20 2348.84 208.884   2
  -1  -3 -20 2504.73 131.598   8
  -1   3  20 2508.95 200.795   8
  -1  -3 -20 2423.58 199.928   5
   1   3 -20 2668.03 211.091   4
  -1  -3 -20 2245.36 166.248   9
   1   3 -20 2632.19 171.832   2
  -1  -3 -20 2733.31 227.624   2
  -1   3  20 2536.19 211.751   5
  -1   3  20 2307.83 87.0948   9
   1   3 -20 2681.92 145.651   3
  -1  -3 -20 2892.12 233.685   7
  -1  -3 -20 2244.47 183.853   6
  -1   3  20 2569.68 216.456   3
   1   3 -20 2873.69 210.704   6
  -1   3  19 8556.67 379.963   8
  -1   3  19 9464.23 428.148   2
   1  -3  19 9189.93 261.924   6
  -1  -3 -19 9164.85 389.702   6
   1   3 -19 9172.78 292.421   3
  -1   3  19 9308.07 418.033   5
  -1  -3 -19 9283.31 418.130   2
   1   3 -19 9226.85 404.182   4
  -1  -3 -19 9362.32 402.389   5
  -1  -3 -19 9051.67 270.729   8
   1   3 -19 9418.74 332.197   2
  -1  -3 -19 9920.23 441.991   7
  -1  -3 -19 9196.97 350.698   9
   1   3 -19 9460.17 394.081   6
  -1   3  19 9001.42 406.380   3
  -1  -3 -18 18053.4 607.814   2
  -1  -3 -18 17593.4 586.862   5
   1   3 -18 19126.9 610.683   4
  -1  -3 -18 18492.5 426.685   8
  -1  -3 -18 17758.1 573.561   6
  -1   3  18 18037.2 607.525   5
   1   3 -18 19579.2 506.954   2
  -1  -3 -18 19218.7 641.031   7
  -1  -3 -18 17825.3 526.093   9
  -1   3  18 17925.0 615.671   2
   1  -3  18 17930.5 424.135   6
   1   3 -18 17933.2 582.319   6
   1  -3  17 15857.9 389.642   6
   1   3 -17 16222.8 552.996   4
  -1  -3 -17 15774.1 529.367   6
   1   3 -17 16615.8 450.105   2
  -1  -3 -17 17714.6 596.181   7
  -1  -3 -17 16372.2 393.509   4
  -1  -3 -17 16234.0 565.832   2
  -1  -3 -17 15808.8 375.500   8
  -1   3  17 16791.6 572.248   5
   1   3 -17 15954.1 538.176   6
  -1   3  17 16596.8 572.264   2
  -1  -3 -17 15381.6 477.002   9
  -1  -3 -17 16450.0 549.453   5
  -1   3  16 16723.1 559.603   5
  -1  -3 -16 15101.1 512.106   6
  -1  -3 -16 15195.6 527.260   5
   1  -3  16 15121.7 380.309   6
  -1  -3 -16 15934.0 359.255   8
   1   3 -16 15934.2 526.182   6
  -1   3  16 13115.8 511.491   2
  -1  -3 -16 15897.1 541.762   2
   1   3 -16 15097.7 530.369   4
  -1  -3 -16 15954.3 391.511   4
  -1  -3 -16 16725.6 570.959   7
  -1  -3 -16 15562.3 469.691   9
  -1  -3 -15 3418.27 155.271   4
  -1  -3 -15 3381.32 123.610   8
   1   3 -15 3930.50 249.988   6
  -1   3  15 3445.52 233.447   5
  -1  -3 -15 3585.01 229.162   5
  -1  -3 -15 3810.82 251.068   7
   1  -3  15 3338.79 148.214   6
  -1  -3 -15 3202.25 187.680   9
  -1  -3 -15 3526.79 225.843   6
  -1  -3 -15 3879.87 252.041   2
   1   3 -15 3302.42 223.923   4
   1   3 -14 1789.30 163.318   4
  -1  -3 -14 1949.06 175.673   7
  -1   3  14 1828.54 166.986   5
   1  -3  14 2037.25 116.495   5
  -1  -3 -14 1976.16 168.380   2
  -1  -3 -14 1797.95 81.7725   8
  -1  -3 -14 1747.61 134.993   9
  -1  -3 -14 1857.02 114.158   4
  -1  -3 -14 1732.49 153.147   6
   1  -3  14 1921.85 110.489   6
  -1  -3 -14 1855.07 167.995   5
   1   3 -14 2184.80 179.430   6
   1   3 -13 212.568 81.0676   6
  -1  -3 -13 171.937 24.5493   8
   1   3 -13 315.922 77.6093   4
  -1  -3 -13 109.388 47.5511   9
   1  -3  13 153.317 38.7255   6
  -1  -3 -13 191.032 72.2745   5
  -1  -3 -13 71.8172 49.6090   7
  -1  -3 -13 165.121 67.5072   6
  -1  -3 -13 104.841 74.3020   2
   1  -3  13 188.066 41.9827   5
  -1   3  13 141.668 54.0593   5
  -1  -3 -13 209.075 51.4206   4
   1  -3  12 6296.97 218.562   5
  -1  -3 -12 6132.99 288.636   2
   1  -3  12 5825.04 211.980   6
   1   3 -12 6072.22 297.747   4
  -1  -3 -12 6104.36 298.624   5
  -1  -3 -12 6079.63 255.239   9
  -1  -3 -12 5978.47 287.097   6
  -1  -3 -12 6652.24 319.193   7
  -1   3  12 6027.33 298.824   5
  -1   3  12 6329.40 275.386   4
  -1  -3 -12 6289.92 231.151   4
  -1  -3 -12 5769.36 151.540   8
   1   3 -12 6094.21 294.606   6
  -1  -3 -11 1504.57 152.468   5
   1   3 -11 1842.54 161.385   4
  -1   3  11 1578.26 139.377   4
  -1  -3 -11 1611.12 153.574   7
   1   3 -11 1546.48 145.501   6
  -1  -3 -11 1692.31 146.636   6
  -1  -3 -11 1553.13 125.054   9
  -1   3  11 1725.17 158.547   5
  -1  -3 -11 1761.13 158.749   2
  -1  -3 -11 1496.32 62.4464   8
  -1  -3 -11 1532.14 113.987   4
   1  -3  11 1713.91 108.928   5
   1  -3  11 1495.02 104.443   6
  -1  -3 -10 21056.8 415.823   8
   1   3 -10 22221.5 634.538   4
  -1  -3 -10 21900.2 570.016   9
  -1  -3 -10 23112.5 643.184   5
   1  -3  10 23140.5 524.470   5
  -1  -3 -10 22231.3 545.375   4
  -1  -3 -10 23993.8 653.841   7
  -1   3  10 21618.9 629.732   5
   1   3 -10 22526.2 628.976   6
  -1   3  10 22408.0 603.300   4
  -1  -3 -10 22298.4 624.898   6
   1  -3  10 22065.3 523.625   6
   1   3  -9 3775.48 225.734   4
  -1  -3  -9 3909.83 199.737   9
  -1  -3  -9 4056.46 239.051   5
  -1   3   9 4042.76 220.489   4
   1   3  -9 4070.42 234.695   6
  -1  -3  -9 4107.68 194.764   4
  -1   3   9 3801.86 219.668   8
  -1  -3  -9 4543.97 243.914   7
  -1   3   9 3779.80 227.724   5
   1  -3   9 4145.31 177.930   5
   1  -3   9 3621.19 224.180   8
  -1  -3  -9 3970.40 224.544   6
   1  -3   9 4072.19 180.566   6
   1   3  -8 24400.8 671.868   6
  -1  -3  -8 25120.9 676.202   6
   1   3  -8 25625.5 685.793   4
   1   3  -8 25953.1 518.949   1
  -1  -3  -8 25255.1 686.863   5
  -1  -3  -8 25146.0 623.768   9
   1  -3   8 24161.5 675.880   8
   1  -3   8 25316.1 588.260   6
  -1   3   8 24966.9 659.493   8
  -1   3   8 25429.0 660.638   4
  -1   3   8 24096.1 669.514   5
   1  -3   8 25773.5 582.167   5
  -1  -3  -8 24391.0 603.810   4
  -1   3   7 44782.2 1050.43   5
   1  -3   7 46688.6 955.526   5
   1   3  -7 46936.0 878.577   1
   1  -3   7 46410.0 1065.45   8
  -1  -3  -7 46479.0 1059.44   6
  -1  -3  -7 49223.6 1080.16   5
   1  -3   7 49115.2 976.705   6
   1   3  -7 48696.7 1070.76   6
  -1  -3  -7 47005.9 1006.91   9
  -1   3   7 47974.9 1045.60   8
  -1   3   7 47074.6 1042.14   4
   1   3  -7 46783.4 1065.46   4
  -1  -3  -7 47094.7 991.335   4
   1   3  -6 988.680 124.254   6
  -1  -3  -6 928.720 102.117   4
  -1   3   6 929.833 110.772   5
   1   3  -6 968.063 114.898   4
   1  -3   6 976.649 90.2903   5
   1  -3   6 823.378 104.455   8
  -1   3   6 786.326 102.350   8
  -1   3   6 936.471 109.609   4
   1  -3   6 931.843 94.6436   6
  -1  -3  -6 979.160 110.917   6
  -1   3   5 2392.51 164.022   8
   1  -3   5 2499.66 141.753   5
  -1   3   5 1946.13 152.527   5
   1   3  -5 2277.70 167.206   4
  -1   3   5 2484.05 168.843   4
   1  -3   5 2237.25 164.596   8
  -1  -3  -5 2287.10 149.172   4
   1   3  -5 2254.65 172.905   6
  -1  -3  -5 2169.76 164.853   6
  -1  -3  -4 5901.57 251.175   4
   1  -3   4 5327.76 221.688   5
  -1   3   4 4987.84 245.431   5
  -1   3   4 5705.05 261.506   8
   1  -3   4 5584.75 266.083   8
  -1   3   4 5743.78 262.774   4
   1   3  -4 5695.78 264.336   4
  -1  -3  -4 5641.23 265.991   6
  -1   3   3 8834.45 330.523   5
   1   3  -3 9195.83 343.151   4
  -1   3   3 9083.81 338.355   8
  -1   3   3 8816.47 339.187   4
   1  -3   3 8452.24 338.055   8
  -1  -3  -3 9177.71 348.200   6
   1  -3   3 9014.84 304.396   5
  -1  -3  -3 8925.37 321.042   4
  -1   3   2 19738.5 558.369   8
   1  -3   2 19675.1 497.494   9
  -1  -3  -2 19221.2 560.943   6
   1  -3   2 19661.7 515.331   5
  -1  -3  -2 20271.9 540.995   4
  -1   3   2 19761.2 541.705   5
   1   3  -2 21360.7 565.227   4
  -1   3   2 20739.4 571.571   4
   1  -3   2 19570.3 565.477   8
   1   3  -1 27556.4 682.195   4
  -1  -3  -1 26203.7 663.682   4
  -1   3   1 25905.9 654.893   5
  -1   3   1 28545.2 701.270   4
   1  -3   1 25867.7 599.795   9
  -1   3   1 26382.1 680.661   8
   1  -3   1 26649.5 645.369   5
   1  -3   1 26412.4 685.656   8
  -1  -3  -1 26389.0 688.682   6
  -1  -3   0 176611. 3174.19   4
   1   3   0 183711. 3175.62   4
  -1   3   0 176166. 3150.25   5
   1   3   0 181061. 3041.49   2
   1  -3   0 173069. 3064.39   9
  -1   3   0 177984. 3206.87   4
   1  -3   0 176283. 3145.48   5
   1  -3   0 174224. 3190.43   8
  -1   3   0 169189. 3184.89   8
  -1  -3   0 177294. 3202.47   6
   1   3   1 27853.7 639.348   3
   1   3   1 28075.4 677.461   4
  -1   3  -1 27300.6 697.845   1
   1  -3  -1 26785.4 666.304   5
   1  -3  -1 26417.3 580.615   9
  -1   3  -1 26063.3 650.418   5
   1   3   1 27147.0 581.175   2
  -1  -3   1 26751.2 695.841   6
  -1   3  -1 25542.8 687.860   8
  -1  -3   1 27900.4 720.020   4
   1  -3  -1 26968.7 688.728   1
   1  -3  -1 26437.0 685.614   8
   1   3   1 27521.2 589.795   8
  -1   3  -1 26507.5 694.002   4
  -1  -3   1 26684.1 560.557   1
   1   3   2 20919.2 543.376   4
  -1  -3   2 20176.7 566.934   4
   1   3   2 20003.1 455.485   8
   1  -3  -2 20585.7 573.063   1
  -1   3  -2 20698.7 570.468   1
   1  -3  -2 19001.6 449.391   9
   1  -3  -2 20293.6 547.855   5
  -1  -3   2 21344.9 581.752   6
   1  -3  -2 19771.3 562.088   8
  -1   3  -2 19433.4 520.675   5
  -1   3  -2 19698.8 570.243   4
   1   3   2 19024.2 535.204   7
  -1  -3   2 20228.8 439.905   1
   1   3   2 20557.3 475.328   2
   1   3   2 19592.9 516.860   3
   1   3   3 9405.10 324.217   4
   1  -3  -3 9103.69 348.975   1
  -1   3  -3 8956.64 309.669   5
  -1   3  -3 8907.59 342.324   1
   1  -3  -3 8874.64 333.292   5
   1  -3  -3 8401.83 336.884   8
   1  -3  -3 8899.49 246.590   9
  -1  -3   3 9384.61 355.229   4
  -1   3  -3 8691.04 343.722   4
   1   3   3 9320.07 249.864   8
   1   3   3 8483.45 322.688   7
   1   3   3 9037.54 280.307   2
   1   3   3 9130.45 315.693   3
  -1  -3   3 9260.57 352.502   6
   1   3   4 5702.95 244.018   4
   1  -3  -4 5179.12 256.985   8
  -1  -3   4 5791.09 268.895   6
   1  -3  -4 5806.84 270.461   1
   1  -3  -4 5287.95 254.187   5
   1   3   4 5422.72 213.359   2
   1   3   4 5750.57 175.981   8
  -1   3  -4 5569.89 258.304   1
   1  -3  -4 5603.00 171.644   9
  -1   3  -4 5624.28 268.883   4
   1   3   4 5366.35 254.839   7
   1   3   4 5424.86 239.214   3
   1   3   5 2385.40 139.326   2
   1   3   5 2423.97 150.322   4
   1   3   5 2445.33 168.712   7
   1  -3  -5 2152.68 167.702   1
   1  -3  -5 2320.64 96.2260   9
   1  -3  -5 2171.68 165.208   8
   1  -3  -5 2315.45 170.500   5
  -1  -3   5 2241.44 164.821   6
   1   3   5 2254.49 154.118   3
  -1   3  -5 2222.18 166.418   4
   1   3   5 2305.35 175.044   6
   1   3   5 2420.65 99.7671   8
  -1  -3   6 880.099 103.480   6
   1   3   6 1331.27 118.059   4
   1  -3  -6 803.276 107.934   1
   1  -3  -6 884.913 52.3379   9
   1   3   6 943.078 57.9749   8
   1  -3  -6 790.369 103.900   8
   1   3   6 883.695 91.5057   2
   1   3   6 900.072 112.635   7
   1   3   6 851.161 116.426   3
  -1   3  -6 955.227 112.379   4
   1   3   7 44838.9 1064.01   7
   1  -3  -7 47370.3 1084.47   1
   1   3   7 48968.9 1000.31   4
   1  -3  -7 46835.8 1078.35   8
   1   3   7 46802.3 1062.04   3
   1   3   7 48159.5 1017.32   2
  -1  -3   7 48822.5 1080.94   6
  -1   3  -7 47480.3 1087.51   4
   1   3   7 51252.2 877.412   8
  -1  -3   8 26532.0 679.114   6
   1   3   8 24408.5 624.217   2
   1   3   8 25555.7 597.112   4
   1   3   8 25834.3 477.766   8
  -1   3  -8 24808.0 679.777   4
   1  -3  -8 24085.7 663.373   8
   1   3   8 24187.7 663.884   7
   1  -3  -8 24326.0 677.231   1
   1   3   9 3699.51 228.156   7
  -1   3  -9 4050.98 232.049   4
   1   3   9 4370.73 191.078   4
   1   3   9 3799.87 205.350   2
  -1  -3   9 4155.82 225.239   6
   1  -3  -9 4150.18 229.303   8
   1   3   9 3855.38 110.044   8
   1  -3  -9 3805.03 231.966   1
   1   3  10 21927.7 594.088   2
  -1  -3  10 23267.3 626.424   6
   1   3  10 22478.2 532.314   4
   1  -3 -10 21975.1 620.231   8
   1   3  10 22642.9 417.576   8
  -1   3 -10 22874.5 634.569   4
  -1   3 -10 21174.5 419.741   7
   1   3  11 1841.73 118.730   4
   1  -3 -11 1532.68 140.269   8
   1   3  11 1528.16 61.7400   8
  -1  -3  11 1713.09 146.325   6
  -1   3 -11 1532.20 73.4436   7
   1   3  11 1792.52 146.449   2
  -1   3 -11 1732.24 153.928   4
  -1   3 -12 5962.20 178.694   7
   1  -3 -12 6339.15 297.368   8
  -1   3 -12 6457.77 301.756   4
  -1  -3  12 6274.70 289.356   6
   1   3  12 6394.98 225.442   4
  -1  -3  13 148.440 55.4767   6
   1   3  13 218.380 44.4746   4
   1  -3 -13 207.270 72.4216   8
  -1   3 -13 175.137 66.2128   4
   1   3  14 2015.09 113.193   4
  -1  -3  14 1931.19 171.685   4
   1  -3 -14 1856.43 160.871   8
  -1   3 -14 2048.93 169.028   4
  -1  -3  14 1912.66 156.769   6
   1   3  14 1893.08 173.603   3
  -1  -3  15 3341.46 209.685   6
  -1   3 -15 3376.55 222.417   4
   1   3  15 3644.31 148.747   4
   1  -3 -15 3428.45 217.868   8
  -1  -3  15 4164.46 252.694   4
  -1   3 -15 3381.20 241.670   8
   1   3  15 3205.46 229.658   3
  -1  -3  16 16311.1 514.768   6
  -1   3 -16 16212.6 527.838   4
   1  -3 -16 13383.4 527.207   5
  -1   3 -16 15823.4 566.097   8
   1   3  16 15384.3 529.865   2
  -1  -3  16 15446.4 536.722   4
   1  -3 -16 15320.6 518.235   8
   1   3  16 15634.0 379.297   4
   1   3  16 15300.1 551.412   3
   1   3  16 15663.9 464.635   9
  -1  -3  17 15716.3 550.274   4
  -1  -3  17 16952.9 531.439   6
   1   3  17 16402.8 384.573   4
  -1   3 -17 17016.4 545.324   4
   1  -3 -17 16347.7 544.174   8
  -1   3 -17 16833.9 596.168   8
   1  -3 -17 16991.5 590.565   5
   1   3  17 15572.0 548.904   2
   1   3  17 15180.8 563.922   3
   1   3  17 16194.1 483.487   9
   1   3  18 17767.5 520.358   9
   1  -3 -18 17661.8 579.231   8
  -1  -3  18 18362.0 566.741   6
  -1   3 -18 19413.3 653.854   8
   1  -3 -18 19067.8 638.228   5
  -1   3 -18 17877.0 575.056   4
   1   3  18 17972.8 602.231   2
   1   3  18 17712.9 403.565   4
   1   3  18 17830.3 620.773   3
  -1  -3  18 18345.4 600.425   4
   1   3  19 8442.36 343.396   9
  -1  -3  19 8884.99 400.244   4
  -1  -3  19 10032.2 389.812   6
   1   3  19 9129.28 239.658   4
  -1   3 -19 9431.25 391.518   4
  -1   3 -19 9917.24 450.095   8
   1   3  19 9488.67 417.371   2
   1   3  19 8699.58 417.571   3
   1  -3 -19 8911.52 390.582   8
   1  -3 -19 9318.00 433.497   5
  -1  -3  20 2336.27 206.294   4
  -1  -3  20 2479.76 189.438   6
   1  -3 -20 2848.30 214.149   8
   1   3  20 2486.78 100.341   4
   1   3  20 2449.04 219.751   3
   1  -3 -20 2081.50 206.595   5
   1   3  20 2722.25 206.751   5
   1   3  20 2591.57 215.228   2
  -1   3 -20 2308.17 221.467   8
  -1   3 -20 2332.49 186.386   4
  -1  -3  21 2414.58 206.079   4
  -1  -3  21 2250.38 182.681   6
   1   3  21 2427.30 212.304   2
  -1   3 -21 2807.02 206.479   4
   1  -3 -21 2285.56 214.134   5
   1   3  21 2395.21 90.2524   4
   1  -3 -21 2691.47 210.042   8
   1   3  21 1976.68 176.797   5
  -1   3 -21 2435.36 229.887   8
   1   3  21 2200.35 213.912   3
  -1   3 -22 2830.98 208.395   4
  -1  -3  22 2624.60 219.850   4
   1   3  22 2949.30 216.341   5
  -1  -3  22 2902.88 206.894   6
   1  -3 -22 2373.18 224.366   5
   1   3  22 2637.21 227.058   2
   1   3  22 2674.79 236.650   3
   1  -3 -22 2591.68 209.731   8
  -1   3 -22 2877.98 253.791   8
  -1  -3  23 5559.49 318.254   4
  -1  -3  23 5505.33 290.851   6
  -1   3 -23 5326.17 345.178   8
   1   3  23 5155.03 294.255   5
   1  -3 -23 5317.20 335.821   5
   1   3  23 4928.91 317.844   2
   1  -3 -23 5802.95 319.675   8
  -1   3 -23 5756.28 306.121   4
   1   3  23 5236.83 333.801   3
   1  -3 -24 4256.64 309.574   5
   1   3  24 3997.73 300.513   3
  -1   3 -24 4125.25 260.628   4
  -1  -3  24 3887.97 273.341   4
  -1   3 -24 4528.48 321.326   8
  -1  -3  24 4094.67 251.820   6
   1   3  24 4472.28 273.487   5
   1  -3 -24 4367.86 284.521   8
  -1   3 -25 6147.25 322.287   4
  -1   3 -25 5760.23 201.084   6
  -1   3 -25 5757.18 366.935   8
   1  -3 -25 5791.85 361.220   5
   1  -3 -25 5734.49 329.667   8
  -1  -3  25 5998.26 311.646   6
   1   3  25 5747.86 359.593   3
   1   3  25 5834.35 317.644   5
  -1  -3  25 5626.38 328.207   4
   1   3  26 990.265 174.274   3
   1   3  26 894.156 131.048   5
   1  -3 -26 720.078 127.538   8
  -1  -3  26 707.879 114.638   6
  -1   3 -26 503.586 102.798   4
  -1  -3  26 710.692 140.343   4
   1  -3 -26 822.412 172.533   5
  -1   3 -26 776.652 133.042   3
  -1   3 -26 927.733 178.608   8
  -1   3 -26 679.376 68.2117   6
  -1  -3  27 10768.4 473.009   4
   1   3  27 10722.5 514.274   3
  -1  -3  27 11179.2 448.298   6
  -1   3 -27 10368.8 479.885   3
   1   3  27 10840.6 426.734   9
   1  -3 -27 11379.9 491.160   8
   1   3  27 11368.4 467.904   5
  -1   3 -27 11455.3 541.039   8
  -1   3 -27 11121.5 453.248   4
   1  -3 -27 11484.4 524.622   5
  -1   3 -27 11073.7 303.956   6
  -1  -3  28 1841.96 196.273   4
   1   3  28 2060.54 237.559   3
   1   3  28 2105.29 195.136   5
   1   3  28 1734.87 173.538   9
  -1   3 -28 1623.59 166.065   4
   1  -3 -28 1849.94 197.958   8
  -1   3 -28 2117.87 251.331   8
  -1  -3  28 1490.59 158.473   6
   1  -3 -28 1886.56 227.069   5
  -1   3 -28 1642.85 101.788   6
   1  -3 -29 6627.96 374.404   8
  -1   3 -29 5964.36 398.108   8
  -1  -3  29 6579.42 337.060   6
   1   3  29 6201.70 326.345   9
   1  -3 -29 6728.63 406.137   5
   1   3  29 6250.76 398.713   3
   1   3  29 7190.84 368.775   5
  -1   3 -29 6464.07 334.169   4
  -1   3 -29 6498.97 213.857   6
  -1  -3  29 6372.15 364.260   4
   1   3  30 129.173 113.610   3
   1   3  30 237.696 88.9223   9
  -1   3 -30 177.433 43.1268   6
  -1   3 -30 127.204 104.818   8
  -1  -3  30 170.857 74.2787   6
   1  -3 -30 262.336 116.295   5
  -1   3 -30 46.9689 53.1672   4
  -1  -3  30 259.061 101.741   4
   1   3  30 245.608 86.2545   5
  -1   3 -31 2750.28 127.887   6
   1   3  31 2838.66 232.668   5
  -1   3 -31 2559.07 267.751   8
   1  -3 -31 2867.84 276.406   5
   1   3  31 2264.25 251.682   3
  -1   3 -31 2781.60 218.537   4
  -1  -3  31 2498.29 227.336   4
   1   3  31 2781.97 219.176   9
  -1  -3  32 2747.61 246.337   4
  -1   3 -32 3139.32 231.954   4
   1   3  32 3267.74 240.251   9
  -1   3 -32 3347.66 305.458   8
   1   3  32 2711.41 278.866   3
  -1   3 -32 2914.63 132.363   6
   1  -3 -32 3080.37 290.803   5
   1   3  33 2926.03 233.590   9
  -1  -3  33 2973.88 255.142   4
  -1   3 -33 2859.97 223.134   4
  -1   3 -33 3288.38 318.376   8
   1  -3 -33 3313.47 311.595   5
   1   3  33 2458.88 271.582   3
  -1   3 -33 2749.25 127.193   6
   1   3  34 15062.6 569.292   9
  -1   3 -34 15410.0 557.511   4
  -1   3 -34 16426.2 694.898   2
   1  -3 -34 15545.5 682.992   5
  -1   3 -34 15589.4 372.922   6
   1   3  34 14599.1 680.213   3
  -1   3 -34 15792.1 707.012   8
  -1  -3  34 15052.9 609.614   4
   1  -3 -35 1572.27 223.175   5
  -1   3 -35 1770.04 237.497   8
   1   3  35 1582.02 235.444   3
   1   3  35 1510.76 183.929   9
  -1   3 -35 1658.76 229.242   2
  -1  -3  35 1496.43 190.704   4
   1   3  36 1400.03 219.604   3
   1   3  36 1314.22 164.647   9
  -1  -3  36 1117.23 166.799   4
  -1   3 -36 1389.82 215.760   8
  -1   3 -36 1549.55 221.348   2
   1  -3 -36 1351.98 209.205   5
   1   3  37 1358.84 217.217   3
  -1   3 -37 1265.23 199.628   2
  -1  -3  37 1162.20 170.709   4
   1   3  37 1499.63 175.709   9
   1  -3 -37 1330.95 205.808   5
  -1   3 -37 1060.38 192.630   8
   1   3  38 119.776 94.7151   3
  -1  -3  38 135.324 80.4808   4
   1  -3 -38 363.813 130.061   5
  -1   3 -38 139.427 95.9337   2
  -1   3 -38 176.541 80.4074   8
   1   3  38 61.3330 61.2081   9
   1   3  39 108.171 101.507   3
  -1  -3  39 223.696 87.8206   4
   1   3  39 78.7412 61.1631   9
   1  -3 -39 102.596 107.321   5
  -1   3 -39 184.762 110.111   8
  -1   3 -39 114.946 103.014   2
   1   3  40 228.711 122.728   3
   1  -3 -40 23.5177 101.328   5
  -1   3 -40 94.3263 108.687   8
  -1  -3  40-13.8897 57.8270   4
  -1   3 -40 67.1473 87.3883   2
   1   3  40 66.2109 56.8388   9
   1   3  41 9.43343 95.8260   3
   1  -3 -41 320.575 108.391   6
  -1   3 -41 325.365 126.512   2
   1   3  41 308.318 96.1867   9
  -1  -3  41 240.711 89.7028   4
  -1   3 -41 341.663 133.700   8
   1   3  42 122.469 111.152   3
  -1  -3  42 256.438 88.4871   4
  -1   3 -42 245.928 105.324   2
   1   3  42 270.316 94.9998   9
  -1   3 -42-46.9536 113.315   8
   1  -3 -42 301.222 121.118   6
   1   3  43 346.925 141.141   3
  -1   3 -43 491.211 151.923   2
   1  -3 -43 80.2013 91.7802   6
  -1   3 -43 378.173 137.589   8
  -1  -3  43 233.864 90.1678   4
   1   3  43 317.755 97.6526   9
  -1   3 -44 880.773 198.235   8
  -1  -3  44 391.949 117.449   4
  -1   3 -44 671.425 171.145   2
   1  -3 -44 709.850 160.624   6
   1   3  44 628.080 166.995   3
   1   3  44 665.986 127.825   9
  -1  -3  45 658.580 130.933   4
  -1   3 -45 662.649 186.786   2
   1   3  45 717.989 180.586   3
   1  -3 -45 708.322 152.624   6
   1   3  45 808.906 148.438   9
  -1   3 -45 920.647 213.850   8
  -1   3 -46 277.377 117.373   2
   1  -3 -46 135.934 101.586   6
  -1   3 -46 44.5508 102.651   8
   1  -3 -47 64.0016 99.0052   6
   1   3  47 98.3407 109.259   3
  -1   3 -47-126.209 93.5652   8
  -1   3 -47 173.695 124.715   2
   1  -3 -48 1635.43 241.702   6
  -1   3 -48 1689.57 264.608   2
  -1   3 -48 1424.51 249.219   8
   1  -3 -49 396.573 146.888   6
  -1   4  48 378.467 152.787   3
  -1   4  47-3.96117 95.4039   3
  -1  -4 -46 236.352 113.410   5
  -1   4  46 324.561 134.059   3
   1  -4  45 27.0284 113.681   9
   1   4 -45 94.5858 93.8949   2
  -1  -4 -45-56.3353 85.6836   5
  -1   4  45-34.3280 86.1216   3
  -1   4  44 437.030 141.254   3
   1   4 -44 223.262 107.971   2
  -1  -4 -44 255.389 116.078   5
   1  -4  44 82.0943 117.087   9
  -1   4  43 181.480 103.308   3
  -1  -4 -43 199.330 100.349   5
   1   4 -43 113.302 84.1607   2
   1  -4  43 328.293 140.466   9
  -1   4  42 256.322 117.322   3
   1  -4  42-2.92591 99.3293   9
   1   4 -42 74.7999 68.6232   2
  -1  -4 -42 125.693 96.7498   5
  -1  -4 -41 344.177 121.036   5
   1   4 -41 350.983 102.023   6
  -1   4  41 298.548 123.302   3
   1   4 -41 146.959 84.3621   2
   1  -4  41 233.601 120.170   9
   1  -4  41 202.912 82.7079   4
   1   4 -40 1184.38 170.645   6
   1  -4  40 1624.18 251.676   9
  -1  -4 -40 1095.27 187.755   5
   1  -4  40 1041.08 154.437   4
  -1   4  40 1074.48 188.546   3
   1   4 -40 1278.10 192.034   2
   1   4 -39 61.4706 71.0182   6
  -1  -4 -39 144.408 89.1561   5
  -1   4  39 195.642 80.8813   3
   1   4 -39 120.373 82.5156   2
   1  -4  39 249.053 118.854   9
   1  -4  39 210.679 86.0350   4
   1   4 -38 83.9847 82.4238   6
   1   4 -38 52.7552 67.6744   2
  -1   4  38-69.3781 98.6630   3
  -1  -4 -38 13.4513 74.5596   5
   1  -4  38-52.7884 102.012   9
   1  -4  38-3.89034 56.3030   4
   1   4 -37 1326.81 173.734   6
   1  -4  37 1804.12 258.407   9
  -1   4  37 1441.47 216.870   3
   1   4 -37 1301.26 181.646   2
  -1  -4 -37 1456.35 202.369   5
   1  -4  37 1576.79 185.071   4
   1   4 -36 467.627 111.704   6
  -1   4  36 242.304 113.286   3
   1   4 -36 397.678 112.522   2
   1  -4  36 175.949 74.0670   4
   1  -4  36 445.090 136.353   9
  -1  -4 -36 253.102 103.832   5
   1   4 -35 1021.04 156.823   6
  -1   4  35 803.861 161.229   3
   1   4 -35 987.027 158.735   2
  -1  -4 -35 841.865 157.527   5
   1  -4  35 1038.69 150.087   4
   1  -4  35 1009.51 200.014   9
   1   4 -34 109.044 80.7023   6
   1  -4  34 227.246 113.681   9
  -1  -4 -34 150.112 102.275   5
   1   4 -34 31.2889 75.7241   2
  -1   4  34 239.750 123.506   3
   1  -4  34 160.600 78.9772   4
   1   4 -33 2944.20 248.540   6
  -1  -4 -33 3012.73 284.555   5
   1  -4  33 2667.57 291.597   9
   1  -4  33 2706.31 236.402   4
   1   4 -33 2808.68 245.894   2
  -1   4  33 2720.41 279.446   3
  -1   4  33 2765.24 120.775   9
   1   4 -32 1266.18 168.888   6
   1  -4  32 889.217 182.938   9
   1  -4  32 1108.49 161.948   4
  -1   4  32 1102.45 69.0450   9
   1   4 -32 1319.93 137.182   3
  -1   4  32 989.323 174.307   3
  -1  -4 -32 1311.24 190.196   5
  -1   4  32 959.605 116.200   4
   1   4 -32 1289.86 168.005   2
   1   4 -31 4200.44 282.639   2
  -1   4  31 3208.81 119.478   9
   1  -4  31 3777.22 195.581   5
  -1   4  31 3141.51 295.830   3
  -1  -4 -31 4001.49 318.513   5
   1  -4  31 3499.97 330.950   9
   1   4 -31 3643.12 274.392   6
   1  -4  31 4020.76 283.441   4
  -1   4  31 3869.93 229.272   4
   1   4 -31 3916.74 231.107   3
   1   4 -30 2073.63 163.843   3
  -1  -4 -30 2037.89 234.376   5
  -1   4  30 1794.15 156.919   4
  -1   4  30 1866.45 236.375   3
   1  -4  30 1932.52 203.610   4
  -1  -4 -30 2154.21 157.472   8
   1  -4  30 1774.59 134.435   5
   1   4 -30 2151.35 203.373   2
   1  -4  30 1727.66 231.357   9
   1   4 -30 1731.72 194.279   6
   1   4 -29 1416.81 174.930   6
  -1   4  29 1376.50 188.789   3
   1  -4  29 1535.19 214.765   9
  -1  -4 -29 1515.11 202.618   5
   1  -4  29 1209.68 160.790   4
  -1  -4 -29 1599.42 134.323   8
   1   4 -29 1364.91 132.657   3
   1   4 -29 1520.27 168.811   2
  -1   4  29 1343.63 133.819   4
   1  -4  29 1391.33 118.544   5
   1   4 -28 1386.37 171.461   6
   1  -4  28 1413.30 103.690   6
  -1  -4 -28 1314.18 182.113   5
  -1   4  28 1462.75 140.603   4
  -1  -4 -28 1527.21 126.553   8
   1   4 -28 1479.36 161.790   2
   1   4 -28 1450.73 132.727   3
   1  -4  28 983.163 177.067   9
  -1   4  28 1167.86 181.808   3
   1  -4  28 1149.92 155.194   4
   1  -4  27 1349.24 101.342   6
   1   4 -27 1239.72 161.625   6
  -1  -4 -27 1161.94 176.589   5
  -1   4  27 1112.25 175.090   3
  -1   4  27 990.073 146.489   8
   1  -4  27 1038.25 180.889   9
   1   4 -27 1321.22 149.631   2
  -1  -4 -27 1223.14 111.355   8
   1   4 -27 1429.70 127.623   3
   1  -4  27 1161.94 154.320   4
  -1   4  27 1323.01 136.630   4
   1  -4  26 2863.72 151.093   6
  -1  -4 -26 2711.27 196.573   9
  -1  -4 -26 2888.52 164.480   8
   1   4 -26 2915.63 182.341   3
  -1   4  26 2534.79 225.235   8
  -1  -4 -26 2693.77 250.434   5
  -1  -4 -26 2850.03 240.923   6
   1   4 -26 2965.07 215.246   2
  -1   4  26 2752.86 193.951   4
  -1   4  26 2615.90 251.683   3
   1  -4  26 2496.91 224.679   4
   1   4 -26 2674.42 228.424   6
  -1  -4 -25 48.7634 37.1383   8
   1  -4  25 92.4477 43.2862   6
   1   4 -25 26.3726 37.4340   3
  -1  -4 -25 147.951 74.0761   6
  -1  -4 -25 74.2368 85.6673   5
  -1   4  25 7.99418 78.5306   3
  -1  -4 -25 56.0321 41.3915   9
  -1   4  25 21.4248 63.3532   8
  -1   4  25 56.2434 52.4454   4
   1  -4  25 223.375 95.8654   4
   1   4 -25 207.860 89.4325   6
   1   4 -25 101.636 69.1157   2
   1  -4  24 4910.00 205.948   6
   1   4 -24 4858.51 232.165   3
  -1   4  24 4220.27 284.885   8
  -1  -4 -24 4697.96 326.615   5
   1   4 -24 4912.36 267.182   2
  -1  -4 -24 4578.16 253.635   9
   1   4 -24 5138.33 309.641   6
  -1   4  24 4491.36 251.657   4
   1  -4  24 4658.00 295.422   4
  -1  -4 -24 4827.59 207.253   8
  -1  -4 -24 5014.22 317.329   6
  -1   4  24 4515.88 324.446   3
  -1   4  23 5300.95 340.373   3
  -1  -4 -23 5140.85 212.154   8
  -1   4  23 5137.18 307.367   8
  -1  -4 -23 5241.79 269.153   9
  -1  -4 -23 5351.46 341.417   5
   1   4 -23 5831.92 330.216   6
   1   4 -23 5491.19 276.450   2
   1   4 -23 5518.44 247.068   3
  -1   4  23 5117.35 270.397   4
   1  -4  23 4772.34 302.014   4
  -1  -4 -23 5514.69 331.381   6
   1  -4  23 5418.51 219.608   6
   1   4 -22 438.499 109.330   6
  -1  -4 -22 291.910 69.2290   9
  -1  -4 -22 326.366 55.5322   8
  -1  -4 -22 420.960 118.515   5
  -1   4  22 201.104 86.9021   3
   1   4 -22 369.082 83.0585   2
   1  -4  22 294.680 52.7786   6
  -1   4  22 330.770 89.8957   8
  -1   4  22 408.818 81.8552   4
   1  -4  22 383.321 100.412   4
  -1  -4 -22 267.736 85.8439   6
   1  -4  21 586.506 73.5325   6
  -1  -4 -21 590.954 91.9215   9
  -1   4  21 471.863 114.940   3
   1   4 -21 657.500 118.600   4
   1   4 -21 452.866 102.230   6
  -1  -4 -21 586.389 65.4981   8
  -1   4  21 542.378 107.863   8
  -1  -4 -21 729.601 135.534   5
  -1   4  21 515.100 86.0256   4
   1  -4  21 565.572 113.282   4
  -1  -4 -21 616.273 113.790   6
   1  -4  20 1810.74 124.694   6
  -1  -4 -20 1802.99 147.838   9
   1   4 -20 1960.90 186.462   6
  -1   4  20 1809.53 177.435   8
  -1  -4 -20 1898.28 198.127   5
  -1   4  20 1859.29 157.518   4
  -1  -4 -20 1773.66 106.530   8
   1   4 -20 2039.51 199.497   4
   1  -4  20 1943.83 187.888   4
  -1   4  20 1760.39 193.546   3
  -1  -4 -20 1852.03 186.177   6
  -1  -4 -19 588.174 115.987   7
   1  -4  19 526.971 70.0830   6
  -1  -4 -19 464.962 75.5605   9
   1   4 -19 709.660 123.497   4
  -1   4  19 546.926 102.386   8
  -1  -4 -19 462.897 54.4610   8
  -1  -4 -19 749.815 138.223   5
   1   4 -19 678.079 128.770   6
  -1   4  19 651.018 101.651   4
   1  -4  19 650.186 121.780   4
  -1  -4 -19 640.177 120.387   6
   1  -4  18 11723.8 358.805   6
  -1  -4 -18 11601.8 497.092   5
   1   4 -18 11657.5 493.130   4
  -1   4  18 11130.8 444.293   8
  -1   4  18 11813.4 499.799   5
  -1  -4 -18 11932.7 485.105   6
   1   4 -18 11683.7 466.144   6
  -1   4  18 11651.8 501.191   2
  -1  -4 -18 11448.1 364.951   4
   1  -4  18 11171.5 463.418   4
  -1  -4 -18 11607.0 402.528   9
  -1  -4 -18 12683.4 521.112   7
  -1  -4 -18 11255.6 304.038   8
  -1   4  18 11773.5 429.059   4
  -1  -4 -17 389.218 98.2152   6
   1  -4  17 394.747 60.6710   6
   1  -4  17 819.232 143.590   4
   1   4 -17 394.348 91.6720   4
  -1   4  17 463.676 102.640   5
   1  -4  17 411.796 67.5828   5
  -1  -4 -17 370.256 46.6690   8
  -1  -4 -17 444.051 78.6011   9
   1   4 -17 1155.41 167.785   6
  -1   4  17 445.027 97.1769   2
  -1  -4 -17 496.753 124.985   5
  -1  -4 -17 531.810 112.221   7
  -1   4  17 436.568 97.3422   8
  -1  -4 -17 475.759 76.2069   4
  -1   4  17 588.165 101.996   4
   1  -4  16 8310.06 294.963   6
  -1  -4 -16 7807.87 390.751   5
  -1   4  16 7970.29 363.602   8
  -1  -4 -16 8029.13 300.835   4
  -1   4  16 8537.58 402.762   5
  -1  -4 -16 7599.02 225.110   8
   1  -4  16 7999.56 293.858   5
  -1  -4 -16 8218.17 386.210   6
   1   4 -16 8335.61 403.385   4
   1  -4  16 7866.75 376.612   4
  -1   4  16 7862.22 341.506   4
  -1  -4 -16 8478.29 407.812   7
  -1  -4 -16 7972.64 318.655   9
   1   4 -16 8178.73 377.644   6
  -1  -4 -15 1824.47 92.4211   8
  -1   4  15 1634.76 160.110   8
   1   4 -15 1885.54 188.403   4
  -1  -4 -15 1971.08 187.496   7
   1  -4  15 1727.49 178.179   4
  -1  -4 -15 1727.95 175.225   6
  -1   4  15 1479.26 162.957   5
   1   4 -15 1835.53 178.502   6
  -1  -4 -15 1763.06 142.512   9
  -1  -4 -15 1708.87 178.165   5
   1  -4  15 1547.27 123.375   5
  -1   4  15 2032.05 165.271   4
  -1  -4 -15 1749.98 135.848   4
   1  -4  15 1570.86 121.762   6
  -1  -4 -14 2142.46 154.245   9
   1   4 -14 2309.13 203.013   4
  -1   4  14 2285.96 175.478   4
   1  -4  14 2090.11 142.884   5
   1   4 -14 2092.90 190.650   6
  -1  -4 -14 2169.82 100.044   8
  -1  -4 -14 2006.68 194.078   5
  -1  -4 -14 2031.03 150.149   4
  -1   4  14 2142.43 193.244   5
   1  -4  14 2269.10 197.321   4
  -1  -4 -14 2262.41 199.311   7
  -1  -4 -14 2017.66 184.138   6
   1  -4  14 2083.92 141.701   6
  -1  -4 -13 6177.07 335.793   5
  -1  -4 -13 5842.39 264.091   9
   1   4 -13 5924.74 327.601   4
  -1   4  13 6264.91 331.561   5
   1  -4  13 6004.70 250.677   6
  -1  -4 -13 5726.59 179.722   8
  -1   4  13 6372.64 300.778   4
   1  -4  13 6512.27 330.072   4
  -1  -4 -13 6209.93 269.595   4
  -1  -4 -13 6293.79 334.151   7
  -1  -4 -13 6109.34 323.097   6
   1   4 -13 5838.03 312.441   6
   1  -4  13 6145.00 255.863   5
   1  -4  12 2433.73 155.834   5
   1  -4  12 2341.58 202.167   4
   1   4 -12 2526.88 208.838   4
   1  -4  12 2488.60 159.389   6
  -1   4  12 2719.57 212.160   5
  -1  -4 -12 2624.23 218.668   5
  -1  -4 -12 2776.10 213.885   7
  -1  -4 -12 2181.28 101.880   8
   1   4 -12 2394.06 132.433   1
  -1   4  12 2276.93 176.887   4
   1   4 -12 2445.57 206.694   6
  -1  -4 -12 2421.68 163.778   9
  -1  -4 -12 2533.31 205.099   6
  -1  -4 -12 2299.20 163.040   4
   1   4 -11 6038.36 220.078   1
  -1  -4 -11 6008.03 316.980   7
   1  -4  11 5850.96 252.652   5
  -1   4  11 6186.90 322.655   5
   1   4 -11 5927.70 321.846   4
  -1  -4 -11 5792.09 262.402   9
   1  -4  11 5973.04 318.165   4
  -1  -4 -11 5725.70 182.089   8
  -1  -4 -11 5797.30 322.687   5
  -1   4  11 6387.57 302.268   4
  -1  -4 -11 6136.31 271.938   4
  -1  -4 -11 5956.51 315.552   6
   1  -4  11 5704.52 251.775   6
   1   4 -11 5801.82 307.873   6
  -1  -4 -10 3389.08 232.153   6
   1   4 -10 3108.72 226.466   4
  -1  -4 -10 2955.64 182.483   9
  -1   4  10 3021.83 220.084   5
  -1  -4 -10 2631.00 217.827   5
   1  -4  10 3236.61 231.069   4
  -1   4  10 2917.17 201.340   4
  -1  -4 -10 2755.91 184.285   4
   1  -4  10 2856.76 172.745   5
   1  -4  10 3010.88 180.634   6
   1   4 -10 2886.38 216.455   6
   1   4 -10 2919.71 145.303   1
  -1  -4  -9 635.909 114.413   5
   1   4  -9 598.056 103.907   4
   1  -4   9 481.827 96.0375   4
  -1  -4  -9 501.677 80.2656   9
   1  -4   9 466.411 89.2713   8
  -1  -4  -9 578.065 98.1065   6
   1   4  -9 580.793 63.4779   1
  -1   4   9 427.689 85.0916   4
  -1   4   9 445.296 91.9906   5
   1  -4   9 515.249 78.1553   5
  -1  -4  -9 409.387 79.6341   4
   1  -4   9 410.846 75.5310   6
   1   4  -9 448.551 105.012   6
   1   4  -8 1924.46 111.474   1
   1  -4   8 1773.20 140.937   6
  -1  -4  -8 1829.70 171.393   6
   1  -4   8 1770.51 169.710   4
   1   4  -8 1867.58 175.494   4
  -1  -4  -8 1801.14 176.895   5
  -1   4   8 1967.63 176.031   5
   1  -4   8 1929.43 174.211   8
   1  -4   8 1944.66 147.193   5
  -1  -4  -8 1616.02 140.520   9
  -1  -4  -8 1551.85 141.543   4
   1   4  -8 1636.34 169.361   6
  -1   4   8 1892.48 165.579   4
  -1  -4  -7 576.945 97.1552   4
   1   4  -7 606.993 105.957   4
   1  -4   7 623.598 99.8652   8
  -1   4   7 671.376 105.637   5
  -1  -4  -7 683.653 121.368   5
   1  -4   7 664.213 122.290   4
  -1   4   7 679.329 102.771   4
   1  -4   7 768.231 97.9529   6
  -1  -4  -7 617.611 104.807   6
   1   4  -7 556.830 112.869   6
   1  -4   7 657.488 88.5808   5
  -1  -4  -6 2524.38 197.494   6
   1  -4   6 2274.78 186.299   8
   1   4  -6 2230.66 195.550   6
  -1  -4  -6 2018.75 163.506   4
   1  -4   6 2288.68 162.997   5
   1   4  -6 2305.22 190.579   4
  -1   4   6 2585.08 195.031   4
   1  -4   6 2476.43 167.889   6
  -1   4   6 2195.64 181.075   5
   1  -4   6 2482.14 200.280   4
   1   4  -5 25028.9 706.034   4
   1  -4   5 23548.1 627.939   5
  -1   4   5 23795.7 686.445   5
   1  -4   5 22856.0 682.454   8
   1   4  -5 24744.3 706.186   6
  -1   4   5 22867.6 673.503   4
   1  -4   5 25278.3 652.080   6
  -1  -4  -5 22329.4 645.617   4
  -1  -4  -5 24149.1 702.259   6
   1  -4   4 7927.28 324.863   6
  -1  -4  -4 7816.79 332.426   4
  -1   4   4 7450.58 340.428   5
   1  -4   4 6926.91 335.264   8
   1   4  -4 6771.22 344.774   6
   1  -4   4 7516.58 310.597   5
   1   4  -4 8186.57 360.909   4
   1   4  -4 7340.41 309.038   8
  -1  -4  -4 7844.20 357.125   6
  -1   4   4 7644.86 343.011   4
   1  -4   3 34718.7 833.616   8
   1   4  -3 37944.7 850.910   4
  -1  -4  -3 36923.6 818.507   4
   1  -4   3 34985.1 779.174   5
   1   4  -3 35977.8 766.566   8
  -1   4   3 36937.9 847.208   4
  -1  -4  -3 35217.0 846.996   6
  -1   4   3 35891.8 829.352   5
   1   4  -2 24991.4 696.100   4
  -1   4   2 24831.9 698.479   4
  -1   4   2 23680.4 677.145   5
   1  -4   2 23598.1 688.648   8
  -1  -4  -2 23872.7 673.430   4
   1   4  -2 24061.2 618.621   8
  -1  -4  -2 23677.4 693.546   6
  -1  -4  -1 15962.1 446.446   1
  -1  -4  -1 16819.1 538.318   4
  -1   4   1 15646.8 519.657   5
   1  -4   1 16913.2 356.522   7
  -1   4   1 16716.3 547.912   4
   1  -4   1 16313.8 539.950   8
   1   4  -1 16030.2 463.939   8
  -1  -4  -1 16220.0 543.508   6
   1   4  -1 17570.2 544.332   4
   1   4   0 3325.68 177.111   8
   1   4   0 4001.48 238.079   4
  -1  -4   0 3211.89 171.761   1
  -1  -4   0 3789.24 238.621   6
  -1   4   0 3392.61 215.455   5
   1  -4   0 3672.22 229.407   8
   1  -4   0 3555.95 133.367   7
  -1   4   0 3346.99 229.129   4
  -1  -4   0 3414.98 231.662   4
  -1  -4   1 17921.4 568.546   6
   1   4   1 17617.9 539.906   4
  -1  -4   1 16208.0 444.087   1
   1   4   1 15926.7 497.830   7
   1   4   1 16326.6 448.320   8
  -1   4  -1 16291.4 519.781   5
  -1  -4   1 16932.8 542.426   4
   1  -4  -1 17290.0 548.277   1
   1  -4  -1 17448.1 397.377   7
  -1   4  -1 17151.9 558.818   4
   1  -4  -1 16567.7 538.535   8
   1   4   2 23948.1 592.700   2
  -1  -4   2 24331.0 693.726   4
   1   4   2 25455.2 680.442   4
   1  -4  -2 25323.4 544.117   7
   1  -4  -2 23366.4 680.033   8
   1   4   2 23755.5 571.915   8
   1  -4  -2 23554.2 683.415   1
   1   4   2 23632.2 648.433   7
  -1  -4   2 24118.0 567.877   1
  -1   4  -2 24020.6 701.300   4
  -1  -4   2 25161.8 707.049   6
   1   4   3 36136.6 759.840   8
   1  -4  -3 34264.4 894.069   1
   1  -4  -3 34185.4 736.779   9
  -1  -4   3 34817.5 896.895   4
   1  -4  -3 35077.3 892.361   8
   1   4   3 33713.8 855.703   7
   1   4   3 36448.9 878.053   4
  -1   4  -3 36435.7 918.710   4
  -1  -4   3 39372.3 934.177   6
   1   4   3 36708.3 803.538   2
   1  -4  -4 6944.76 336.983   1
   1   4   4 8166.81 333.897   4
   1   4   4 7793.31 254.820   8
   1  -4  -4 7616.61 236.595   9
   1   4   4 7586.98 289.049   2
   1   4   4 7049.27 317.725   7
   1  -4  -4 7370.28 337.475   8
  -1   4  -4 7672.92 356.602   4
  -1  -4   4 7543.90 362.906   4
  -1  -4   4 7833.68 351.929   6
   1   4   5 24030.9 573.779   4
  -1   4  -5 22447.0 614.835   8
   1   4   5 24221.1 447.023   8
   1   4   5 23274.7 526.280   2
   1  -4  -5 23636.3 621.146   1
   1  -4  -5 23991.9 605.223   8
   1   4   5 22637.4 570.067   7
  -1   4  -5 22946.9 620.736   4
  -1  -4   5 25000.6 633.260   6
   1  -4  -5 23877.5 408.992   9
   1   4   6 2373.04 161.751   2
   1   4   6 2459.05 175.020   4
  -1  -4   6 2244.23 184.332   6
   1  -4  -6 2334.79 190.941   1
   1  -4  -6 2205.95 102.574   9
   1   4   6 2409.05 121.942   8
  -1   4  -6 2362.45 198.477   8
   1  -4  -6 2273.90 179.052   8
  -1   4  -6 2456.44 195.704   4
   1   4   6 1936.41 168.071   7
  -1   4  -7 680.314 109.741   4
  -1  -4   7 790.298 114.278   6
   1  -4  -7 557.546 48.5210   9
   1  -4  -7 484.679 99.5251   1
   1   4   7 482.338 94.5248   7
   1   4   7 588.580 88.1548   2
   1   4   7 598.283 62.9479   8
   1   4   7 745.950 99.2462   4
   1  -4  -7 562.915 93.8557   8
  -1   4  -7 529.678 105.962   8
   1  -4  -7 575.929 107.791   5
  -1  -4   8 2026.01 172.529   6
   1  -4  -8 1619.57 69.9973   9
   1  -4  -8 1757.51 168.650   1
   1   4   8 2087.90 106.861   8
   1   4   8 1942.77 150.291   4
   1   4   8 735.623 99.0346   2
   1  -4  -8 1900.84 163.743   8
   1  -4  -8 1844.61 174.086   5
   1   4   8 1801.16 167.134   7
  -1   4  -8 1943.69 184.237   8
  -1   4  -8 1968.53 176.231   4
  -1   4  -9 616.171 108.399   4
  -1  -4   9 657.153 100.593   6
   1  -4  -9 402.159 81.5593   8
   1   4   9 540.290 86.0909   4
  -1  -4   9 64.0824 70.5917   4
   1   4   9 545.062 55.0665   8
   1  -4  -9 467.727 107.360   5
   1   4   9 425.502 97.9946   3
   1  -4  -9 509.445 104.624   1
  -1   4  -9 377.619 97.7852   8
   1  -4 -10 2712.03 212.608   1
   1   4  10 3027.79 184.336   4
   1  -4 -10 2657.34 218.976   5
   1   4  10 3064.76 123.235   8
  -1   4 -10 3013.30 234.784   8
  -1  -4  10 3058.80 211.681   6
   1   4  10 2920.31 222.077   3
  -1   4 -10 2956.38 220.521   4
   1  -4 -10 2965.03 210.447   8
  -1  -4  10 2867.41 224.382   4
   1  -4 -11 5782.25 317.734   1
  -1  -4  11 6038.34 304.052   6
  -1   4 -11 6167.63 328.622   4
   1   4  11 6115.61 184.668   8
   1  -4 -11 6110.17 333.078   5
   1  -4 -11 6136.00 307.442   8
  -1   4 -11 6738.83 353.960   8
   1   4  11 5674.48 308.680   3
  -1  -4  11 5687.83 314.492   4
   1   4  11 6148.23 264.685   4
  -1  -4  12 2568.99 194.696   6
   1   4  12 2351.90 158.169   4
   1  -4 -12 2365.51 188.938   8
  -1   4 -12 2614.54 225.158   8
   1   4  12 2393.61 104.732   8
   1   4  12 2421.37 202.606   3
  -1   4 -12 2719.11 214.800   4
  -1  -4  12 2591.71 216.229   4
   1  -4 -12 2442.06 217.161   5
  -1  -4  13 6433.19 316.091   6
  -1   4 -13 5592.76 148.170   7
   1   4  13 5859.52 325.552   3
   1   4  13 6211.29 182.907   8
   1  -4 -13 5907.40 334.350   5
  -1  -4  13 5846.88 324.029   4
  -1   4 -13 6266.02 352.734   8
   1  -4 -13 6025.67 308.812   8
   1   4  13 6384.46 262.607   4
   1   4  13 5519.55 295.918   2
  -1   4 -13 6027.06 326.419   4
  -1  -4  14 1967.31 172.998   6
   1   4  14 2074.56 142.783   4
  -1   4 -14 2421.45 206.072   4
  -1  -4  14 2181.54 202.649   4
   1  -4 -14 2005.82 197.170   5
   1   4  14 2040.82 197.383   3
   1  -4 -14 2032.74 177.874   8
   1   4  14 2117.91 98.0679   8
  -1   4 -14 1925.80 203.556   8
  -1   4 -14 1956.93 86.3752   7
   1   4  14 2149.15 184.180   2
   1   4  15 1777.41 90.6181   8
  -1   4 -15 2017.12 228.398   8
   1   4  15 1790.18 131.326   4
   1  -4 -15 1874.85 196.670   5
   1  -4 -15 1937.87 177.422   8
  -1   4 -15 1949.15 189.089   4
   1   4  15 1780.53 174.634   2
  -1  -4  15 2073.42 177.670   6
   1   4  15 1872.47 199.523   3
  -1  -4  15 1798.55 189.995   4
  -1  -4  16 8522.71 372.117   6
   1   4  16 7652.46 284.549   4
   1   4  16 7907.89 375.791   2
  -1   4 -16 8173.13 417.268   8
   1  -4 -16 8428.30 378.462   8
   1  -4 -16 7664.20 402.771   5
   1   4  16 7092.40 381.411   3
  -1   4 -16 8633.43 400.895   4
  -1  -4  16 7403.23 378.021   4
  -1   4 -17 376.726 92.2808   4
  -1  -4  17 480.268 91.8445   6
  -1  -4  17 860.544 151.209   4
   1   4  17 537.036 109.595   2
   1   4  17 456.604 73.3207   4
   1  -4 -17 430.182 131.805   5
   1  -4 -17 501.380 99.1580   8
  -1   4 -17 837.459 189.827   8
   1   4  17 420.412 120.145   3
  -1  -4  18 12191.2 464.055   6
  -1   4 -18 11754.1 523.917   8
   1  -4 -18 12100.5 475.243   8
   1   4  18 11739.8 508.278   3
   1  -4 -18 11565.7 514.915   5
   1   4  18 11779.7 357.284   4
  -1  -4  18 11242.1 482.787   4
  -1   4 -18 12493.6 501.499   4
   1   4  18 11558.7 481.201   2
   1  -4 -19 555.422 105.140   8
  -1   4 -19 616.557 114.285   4
   1   4  19 740.856 125.318   2
  -1  -4  19 725.295 134.244   4
   1  -4 -19 758.916 140.957   5
   1   4  19 544.761 70.0068   4
   1   4  19 555.327 136.507   3
  -1   4 -19 498.224 123.627   8
  -1  -4  19 559.300 97.8104   6
  -1   4 -20 2003.68 197.382   4
  -1   4 -20 1771.46 203.043   8
   1   4  20 1887.86 122.028   4
  -1  -4  20 1886.90 191.930   4
   1  -4 -20 1944.68 215.784   5
   1   4  20 1875.32 192.324   2
   1  -4 -20 1922.48 185.687   8
  -1  -4  20 1701.76 164.636   6
   1   4  20 1580.28 190.560   3
   1   4  21 468.080 114.994   3
  -1  -4  21 626.691 121.023   4
   1   4  21 602.750 69.1976   4
  -1  -4  21 587.390 102.236   6
  -1   4 -21 472.537 99.5335   4
   1  -4 -21 563.290 105.243   8
  -1   4 -21 679.990 144.356   8
   1  -4 -21 589.210 131.325   5
   1  -4 -22 303.503 86.7533   8
  -1   4 -22 543.469 115.239   4
  -1  -4  22 423.965 114.431   4
  -1  -4  22 230.790 78.7512   6
   1   4  22 347.934 49.4545   4
   1  -4 -22 327.914 107.466   5
  -1   4 -22 371.584 117.586   8
   1   4  22 331.738 95.6251   3
  -1   4 -23 5548.85 333.242   4
   1  -4 -23 5189.85 356.385   5
  -1  -4  23 5441.92 306.900   6
   1  -4 -23 6062.21 338.448   8
   1   4  23 5330.99 194.030   4
   1   4  23 5277.50 355.395   3
  -1   4 -23 5996.08 383.985   8
  -1  -4  23 4866.60 323.929   4
  -1   4 -24 5228.47 323.960   4
  -1  -4  24 4769.68 289.546   6
   1  -4 -24 4376.69 331.337   5
   1   4  24 4887.66 174.241   4
   1  -4 -24 5388.16 323.923   8
  -1   4 -24 4952.12 355.365   8
   1   4  24 4673.67 339.051   3
  -1  -4  24 4717.66 316.226   4
   1  -4 -25 63.5490 81.0246   5
   1   4  25 60.1300 85.8229   3
  -1  -4  25 60.3144 53.9477   6
   1  -4 -25 85.4430 76.9162   8
  -1   4 -25 347.923 141.447   8
   1   4  25 102.195 27.2642   4
  -1  -4  25 108.663 83.1118   4
  -1   4 -25 126.594 73.9523   4
  -1  -4  26 2773.88 219.066   6
  -1   4 -26 2862.21 281.636   8
   1  -4 -26 2342.64 248.693   5
   1  -4 -26 2971.90 246.061   8
  -1   4 -26 2994.86 249.428   4
   1   4  26 2648.06 262.970   3
   1   4  26 2665.30 103.564   4
  -1  -4  26 2532.60 237.784   4
  -1  -4  27 1380.51 157.111   6
   1   4  27 1086.61 180.697   3
  -1   4 -27 1412.86 171.538   4
   1  -4 -27 1385.77 170.796   8
  -1  -4  27 1548.66 193.966   4
   1  -4 -27 1102.45 177.699   5
  -1   4 -27 1347.87 201.579   8
  -1  -4  28 1412.15 188.133   4
  -1  -4  28 1590.79 168.955   6
   1   4  28 1218.14 188.347   3
  -1   4 -28 1223.28 162.688   4
   1   4  28 1222.50 138.637   9
   1  -4 -28 1371.82 198.559   5
  -1   4 -28 1540.71 218.610   8
  -1  -4  29 1214.58 176.153   4
   1   4  29 1507.57 211.626   3
  -1   4 -29 1232.82 160.944   4
  -1  -4  29 1304.24 152.867   6
   1   4  29 1276.44 143.718   9
   1  -4 -29 1248.72 200.139   5
  -1   4 -29 1292.16 204.781   8
  -1   4 -30 2012.75 250.793   8
   1   4  30 1688.46 229.370   3
  -1  -4  30 2022.59 192.977   6
   1  -4 -30 1965.52 248.284   5
   1   4  30 1913.11 176.064   9
  -1  -4  30 1912.60 216.214   4
   1   4  31 3416.31 314.471   3
  -1   4 -31 4049.18 350.502   8
  -1  -4  31 3454.50 289.120   4
   1   4  31 3732.46 251.477   9
   1  -4 -31 3834.27 334.492   5
  -1  -4  32 1041.93 166.264   4
   1   4  32 1256.12 208.725   3
   1   4  32 1252.18 152.720   9
   1  -4 -32 1011.10 188.722   5
  -1   4 -32 1059.05 204.435   8
   1   4  33 2840.68 296.968   3
   1  -4 -33 2643.14 282.224   5
  -1  -4  33 2335.45 247.551   4
   1   4  33 2853.86 221.033   9
  -1   4 -33 2711.03 294.788   8
   1   4  34 94.0611 103.916   3
  -1   4 -34 177.473 127.726   8
  -1  -4  34-39.7389 71.8784   4
   1  -4 -34 274.364 125.794   5
   1   4  34 50.2028 61.3778   9
   1   4  35 949.569 183.344   3
  -1  -4  35 767.740 147.964   4
   1  -4 -35 944.903 194.092   5
   1   4  35 990.237 134.713   9
  -1   4 -35 1120.60 195.426   8
   1   4  36 136.803 94.5401   3
  -1  -4  36 496.684 134.844   4
  -1   4 -36 229.993 116.400   8
   1  -4 -36 512.170 167.539   5
   1   4  36 430.486 96.5709   9
   1   4  37 1393.21 223.294   3
  -1  -4  37 1428.96 196.653   4
   1  -4 -37 1416.11 220.790   5
  -1   4 -37 1429.81 227.623   8
  -1   4 -37 1467.64 218.123   2
   1   4  37 1435.38 168.006   9
  -1   4 -38-36.0465 88.3512   2
   1   4  38 13.6795 79.7926   3
  -1  -4  38-1.58418 72.4803   4
   1   4  38 12.7047 49.7849   9
  -1   4 -38-44.0693 99.8831   8
  -1   4 -39 86.4535 94.2582   2
   1   4  39 255.060 122.945   3
  -1  -4  39 248.386 115.623   4
   1  -4 -39 279.531 140.434   5
   1   4  39 206.130 83.5488   9
  -1   4 -39 331.037 150.696   8
  -1   4 -40 1574.29 232.020   2
  -1  -4  40 1187.44 189.302   4
   1   4  40 1197.48 158.080   9
   1  -4 -40 1149.82 216.171   5
  -1   4 -40 1500.08 247.342   8
   1   4  40 1251.04 223.900   3
   1  -4 -41 326.739 136.430   5
  -1   4 -41 370.494 133.261   2
   1   4  41 38.7170 106.810   3
  -1  -4  41 74.8449 67.1495   4
  -1   4 -41 24.7406 108.483   8
  -1   4 -42 190.210 119.515   2
   1  -4 -42 261.792 135.029   5
  -1   4 -42-15.9539 107.497   8
   1   4  42 125.567 119.637   3
  -1  -4  42 135.707 90.8288   4
  -1  -4  43 154.241 89.4952   4
  -1   4 -43 187.000 103.557   2
   1   4  43 215.170 113.621   3
  -1   4 -43 343.429 140.459   8
   1  -4 -44 51.6918 89.9680   5
   1   4  44 194.089 127.191   3
  -1  -4  44-35.1367 71.5142   4
  -1   4 -44 72.8897 111.861   8
  -1   4 -44 86.6712 88.4532   2
  -1  -4  45-18.6150 65.9625   4
   1  -4 -45-224.294 105.345   6
  -1   4 -45-26.7690 79.5614   2
   1  -4 -45-71.1907 106.246   5
  -1   4 -45 31.9771 99.3043   8
  -1   4 -46 12.5486 91.1493   2
   1  -4 -46 157.859 106.483   6
  -1   4 -47 26.3959 91.4281   2
   1  -4 -47 198.839 129.648   6
   1  -4 -48 308.141 130.629   6
  -1  -5 -46 194.945 106.054   5
  -1  -5 -45 324.911 124.470   5
  -1   5  44-128.344 105.941   3
  -1  -5 -44 79.9269 87.5590   5
  -1   5  43 384.472 143.774   3
  -1  -5 -43 609.665 150.409   5
  -1  -5 -42 718.840 167.806   5
  -1   5  42 297.451 121.407   3
   1  -5  42 549.504 180.802   9
   1  -5  42 559.320 132.320   4
   1  -5  41 860.495 201.156   9
  -1   5  41 702.053 173.185   3
   1  -5  41 938.850 168.864   4
  -1  -5 -41 638.032 154.008   5
  -1   5  40 342.468 140.455   3
   1  -5  40 308.347 103.893   4
   1   5 -40 301.794 104.033   2
  -1  -5 -40 526.943 155.750   5
   1  -5  40 567.829 165.805   9
   1   5 -39 1020.08 160.576   6
   1   5 -39 1217.07 181.260   2
  -1   5  39 823.187 188.907   3
  -1  -5 -39 790.828 173.616   5
   1  -5  39 1003.32 213.713   9
   1  -5  39 976.861 162.518   4
   1   5 -38 172.966 84.6877   6
  -1   5  38 184.834 129.569   3
   1  -5  38 250.042 131.087   9
   1   5 -38 44.0531 72.2801   2
   1  -5  38 203.910 85.5672   4
  -1  -5 -38 194.016 106.496   5
   1   5 -37 229.163 93.2414   6
  -1   5  37 399.516 150.794   3
   1   5 -37 246.591 91.9976   2
   1  -5  37 351.923 143.360   9
  -1  -5 -37 148.670 109.392   5
   1  -5  37 170.772 84.7770   4
   1   5 -36 203.179 88.4976   2
   1   5 -36 323.612 102.802   6
  -1  -5 -36 102.839 92.0267   5
   1  -5  36 235.825 134.802   9
   1  -5  36 121.127 59.2475   4
  -1   5  36 48.1206 91.7399   3
   1  -5  35 646.066 135.213   4
  -1   5  35 431.816 131.608   3
   1  -5  35 472.977 144.550   9
  -1  -5 -35 651.350 160.156   5
   1   5 -35 584.340 122.495   2
   1   5 -35 383.548 106.240   6
   1  -5  34 236.723 91.9890   4
  -1   5  34 113.077 103.933   3
  -1  -5 -34-17.5661 87.4018   5
   1   5 -34 315.655 110.612   6
   1  -5  34 297.407 158.690   9
   1   5 -34 237.175 91.2207   2
   1   5 -33 842.307 140.731   6
   1  -5  33 1003.22 195.751   9
   1   5 -33 1150.76 160.161   2
  -1  -5 -33 1167.83 192.408   5
  -1   5  33 1005.81 188.893   3
   1  -5  33 1056.44 164.747   4
  -1   5  32 637.346 154.145   3
   1  -5  32 1165.40 210.682   9
   1   5 -32 613.667 125.518   6
   1   5 -32 928.129 141.334   2
   1  -5  32 503.430 120.579   4
  -1  -5 -32 608.609 142.622   5
  -1   5  31 1165.23 199.627   3
   1   5 -31 1275.17 175.597   6
  -1  -5 -31 1201.23 199.188   5
   1  -5  31 1436.45 226.321   9
   1   5 -31 1397.36 172.718   2
   1  -5  31 1239.97 179.582   4
   1  -5  30 2733.59 297.102   9
   1   5 -30 3190.13 245.499   2
  -1  -5 -30 2700.94 283.999   5
   1   5 -30 2885.12 252.566   6
   1  -5  30 2421.64 242.998   4
  -1   5  30 2970.28 297.356   3
  -1   5  30 2572.80 201.443   4
   1   5 -29 1207.65 169.901   6
   1   5 -29 1251.16 129.278   3
   1   5 -29 1200.18 153.655   2
   1  -5  29 1326.64 178.783   4
  -1   5  29 1072.94 190.375   3
  -1   5  29 1024.99 154.608   8
  -1  -5 -29 1482.61 212.620   5
  -1   5  29 1231.88 140.527   4
   1   5 -28 61.5426 45.9278   3
   1   5 -28 191.595 81.7602   2
   1  -5  28 34.0557 36.1382   6
  -1   5  28 91.9043 108.812   3
  -1   5  28 265.791 75.3303   4
  -1  -5 -28 198.795 105.245   5
  -1   5  28 120.606 76.2630   8
   1   5 -28 117.878 86.4525   6
   1  -5  28 316.849 112.902   4
   1  -5  27 4483.94 224.041   6
  -1   5  27 4726.46 277.279   4
  -1  -5 -27 4709.17 259.552   9
  -1  -5 -27 4659.62 360.206   5
   1   5 -27 4731.52 252.579   3
   1   5 -27 4916.20 289.230   2
   1  -5  27 4432.65 322.908   4
   1   5 -27 4520.23 318.506   6
  -1   5  27 4136.09 340.746   3
  -1   5  27 4115.50 292.525   8
   1   5 -26 292.749 67.8275   3
  -1   5  26 414.844 121.703   3
   1  -5  26 360.685 71.1221   6
   1  -5  26 275.949 106.975   4
  -1   5  26 258.169 91.1603   8
   1   5 -26 291.542 106.601   6
  -1  -5 -26 374.866 113.913   5
   1   5 -26 290.017 86.9247   2
  -1  -5 -26 357.894 60.0427   8
  -1  -5 -26 263.115 66.4778   9
  -1   5  26 418.917 91.9704   4
  -1  -5 -25 779.321 104.478   9
  -1   5  25 566.556 99.8775   4
   1  -5  25 645.936 86.8340   6
  -1  -5 -25 841.479 156.101   5
  -1   5  25 671.864 127.807   8
  -1  -5 -25 598.419 70.2169   8
  -1   5  25 286.854 113.109   3
   1  -5  25 587.548 122.280   4
   1   5 -25 737.579 134.801   6
   1   5 -24 1130.53 159.763   6
  -1  -5 -24 1599.72 209.308   5
  -1  -5 -24 1378.24 105.332   8
   1  -5  24 1601.52 131.946   6
  -1   5  24 1636.48 209.560   3
  -1   5  24 1340.60 172.593   8
  -1  -5 -24 1377.54 136.539   9
  -1   5  24 1334.31 147.905   4
   1  -5  24 1402.77 184.144   4
   1  -5  23 2875.81 180.958   6
  -1   5  23 2796.92 265.587   3
  -1   5  23 2934.61 243.240   8
  -1  -5 -23 3015.80 199.379   9
   1  -5  23 2761.47 252.005   4
   1   5 -23 3222.68 257.862   6
  -1  -5 -23 3127.96 282.062   5
  -1   5  23 2978.26 220.451   4
  -1  -5 -23 2959.32 151.376   8
   1  -5  22 4577.48 233.883   6
  -1  -5 -22 4724.54 192.502   8
  -1   5  22 4835.65 306.721   8
  -1  -5 -22 4813.10 252.357   9
  -1  -5 -22 5002.77 351.555   5
   1  -5  22 4405.98 314.919   4
  -1   5  22 4695.95 280.324   4
   1   5 -22 4383.93 303.583   6
  -1   5  22 4777.28 346.734   3
  -1   5  21 2715.19 260.488   3
   1  -5  21 2833.99 182.472   6
  -1   5  21 2633.47 218.851   8
  -1  -5 -21 2677.42 184.530   9
  -1  -5 -21 2646.35 258.215   5
  -1  -5 -21 2794.48 141.846   8
   1  -5  21 3119.31 261.802   4
  -1   5  21 3009.21 222.089   4
   1   5 -21 3011.03 249.464   6
  -1  -5 -20 2537.82 250.877   5
   1   5 -20 2726.96 238.282   6
  -1   5  20 2754.77 227.868   8
   1  -5  20 2717.03 179.447   6
  -1  -5 -20 2865.09 191.386   9
  -1  -5 -20 2851.79 140.751   8
   1  -5  20 2914.56 253.340   4
  -1   5  20 2845.50 217.808   4
  -1  -5 -19 1817.02 109.700   8
  -1  -5 -19 2027.89 162.062   4
  -1   5  19 1701.76 169.203   4
  -1  -5 -19 2030.44 225.356   5
   1  -5  19 1758.62 144.969   6
  -1  -5 -19 2111.97 161.311   9
  -1   5  19 1926.13 187.813   8
   1  -5  19 2121.47 215.685   4
   1   5 -19 2011.19 206.450   6
  -1  -5 -18 4751.27 254.397   4
  -1  -5 -18 4459.56 239.827   9
  -1   5  18 4129.07 273.064   8
  -1  -5 -18 4631.42 332.686   5
  -1  -5 -18 4545.68 179.925   8
   1  -5  18 4531.88 310.889   4
  -1   5  18 4913.98 285.264   4
   1   5 -18 4716.08 310.295   6
   1  -5  18 5078.18 250.858   6
   1  -5  17 747.443 99.9692   6
  -1  -5 -17 683.395 144.494   5
  -1  -5 -17 653.020 93.4850   9
  -1  -5 -17 707.010 104.846   4
   1   5 -17 667.167 141.345   6
  -1   5  17 632.166 116.563   8
  -1  -5 -17 668.723 66.8620   8
   1  -5  17 554.763 122.927   4
  -1   5  17 697.117 113.838   4
   1  -5  16 5722.80 343.595   4
  -1   5  16 5685.54 321.819   8
  -1  -5 -16 6168.02 297.170   4
   1   5 -16 5670.46 249.666   1
  -1  -5 -16 5591.15 360.301   5
  -1  -5 -16 6048.80 280.968   9
  -1   5  16 6192.99 324.777   4
  -1  -5 -16 6831.53 376.819   7
  -1  -5 -16 5649.36 204.914   8
   1   5 -16 5839.91 346.127   6
   1  -5  16 5881.70 278.942   6
  -1   5  15 1062.74 142.811   8
   1   5 -15 1842.83 206.878   6
   1   5 -15 1108.52 109.321   1
  -1  -5 -15 1075.26 165.182   5
  -1  -5 -15 1121.49 120.269   9
  -1  -5 -15 972.389 81.3116   8
  -1  -5 -15 1067.73 129.587   4
  -1  -5 -15 1298.83 165.543   7
  -1   5  15 1317.81 153.671   4
   1  -5  15 1305.69 179.237   4
   1  -5  15 1238.82 124.781   6
   1   5 -14 15762.5 451.828   1
  -1  -5 -14 15594.9 493.408   9
  -1   5  14 15120.6 547.480   8
  -1  -5 -14 14846.5 389.239   8
  -1  -5 -14 15425.5 610.563   5
   1  -5  14 14018.1 572.735   4
  -1  -5 -14 15547.1 517.537   4
  -1   5  14 15971.2 554.196   4
  -1  -5 -14 16834.0 611.463   7
  -1  -5 -14 15938.2 602.748   6
   1   5 -14 15684.1 588.583   6
   1  -5  14 15497.4 495.790   6
  -1  -5 -13 3591.50 231.713   4
  -1  -5 -13 3669.77 286.549   5
  -1  -5 -13 3484.41 210.985   9
   1   5 -13 3794.00 193.401   1
   1  -5  13 3621.55 218.893   6
  -1  -5 -13 3708.89 275.523   6
  -1   5  13 3738.10 251.001   8
  -1  -5 -13 3563.02 158.841   8
   1  -5  13 4154.10 291.680   4
  -1   5  13 3838.05 254.309   4
   1   5 -13 3892.33 280.325   6
  -1  -5 -12 6526.47 296.827   9
  -1   5  12 6262.23 330.489   8
   1   5 -12 6245.38 258.696   1
   1   5 -12 6830.41 375.967   4
  -1   5  12 6209.51 359.798   5
  -1  -5 -12 6635.83 379.684   5
   1  -5  12 6164.75 355.543   4
  -1  -5 -12 6380.87 314.505   4
  -1   5  12 6477.14 334.589   4
  -1  -5 -12 6538.10 363.965   6
   1   5 -12 6275.01 359.182   6
   1  -5  12 6232.89 296.850   6
   1  -5  11 658.347 100.258   6
   1   5 -11 529.242 70.9481   1
  -1   5  11 511.122 107.929   8
  -1  -5 -11 405.885 120.395   5
  -1  -5 -11 633.585 93.9936   9
  -1  -5 -11 589.882 107.152   4
  -1   5  11 622.883 111.760   4
   1   5 -11 762.929 127.843   4
   1   5 -11 664.424 133.053   8
   1  -5  11 754.955 157.907   4
  -1   5  11 592.347 113.096   5
   1   5 -11 648.918 128.352   6
  -1  -5 -11 481.845 108.630   6
   1   5 -10 3947.11 194.594   1
  -1   5  10 4207.59 265.054   4
   1   5 -10 4157.05 287.977   4
   1   5 -10 4063.45 274.662   8
   1  -5  10 3776.60 273.789   4
   1  -5  10 3940.86 232.538   6
  -1   5  10 4222.54 262.589   8
  -1  -5 -10 4112.68 232.700   9
  -1  -5 -10 3981.55 249.066   4
  -1   5  10 3516.06 262.972   5
  -1  -5 -10 3786.59 283.612   5
   1   5 -10 3579.00 267.146   6
  -1  -5 -10 4305.25 290.674   6
  -1   5   9 871.547 123.206   4
  -1   5   9 876.779 130.694   8
  -1   5   9 856.317 132.954   5
  -1  -5  -9 979.565 156.319   5
   1   5  -9 1077.84 150.242   4
   1   5  -9 1007.01 140.173   8
   1  -5   9 1088.51 162.537   4
  -1  -5  -9 858.427 108.709   9
   1   5  -9 915.949 149.230   6
   1  -5   9 926.783 116.144   6
  -1  -5  -9 846.094 127.648   6
  -1  -5  -9 912.179 124.008   4
  -1  -5  -8 878.644 126.221   4
  -1   5   8 906.909 135.301   5
   1  -5   8 1095.91 167.099   4
  -1  -5  -8 952.396 148.910   5
  -1  -5  -8 890.637 138.352   6
   1   5  -8 977.879 142.871   4
  -1   5   8 839.407 128.463   8
  -1   5   8 1037.56 138.575   4
   1   5  -8 903.354 147.520   8
   1  -5   8 703.165 117.648   8
   1   5  -8 900.862 166.340   6
   1  -5   8 896.905 118.281   6
  -1  -5  -7 21179.7 729.009   5
   1   5  -7 23956.0 745.083   4
   1   5  -7 22026.1 721.781   6
  -1   5   7 21828.1 678.534   8
  -1   5   7 22719.5 724.040   5
   1  -5   7 21360.3 719.785   4
   1   5  -7 23266.6 692.866   8
   1  -5   7 22769.5 722.229   8
  -1   5   7 22572.7 702.858   4
  -1  -5  -7 22278.8 676.312   4
   1  -5   7 23344.2 673.097   6
  -1  -5  -7 23166.6 737.400   6
  -1  -5  -6 474.293 102.993   4
  -1   5   6 361.609 94.3693   8
   1  -5   6 426.468 126.923   4
   1   5  -6 287.212 94.8197   4
   1  -5   6 307.340 82.9862   6
   1  -5   6 256.168 80.2840   8
  -1  -5  -6 263.959 105.373   5
  -1   5   6 328.350 87.0791   5
   1   5  -6 424.283 130.238   6
  -1   5   6 370.219 105.776   4
  -1  -5  -6 412.974 107.639   6
   1  -5   5 5633.97 318.912   8
   1   5  -5 5624.25 322.299   4
  -1   5   5 5167.63 297.463   8
   1  -5   5 5085.03 317.002   4
   1   5  -5 5791.45 337.510   6
  -1   5   5 5115.63 305.621   5
  -1  -5  -5 5429.46 329.082   5
  -1  -5  -5 5046.19 292.833   4
   1  -5   5 5762.23 300.230   6
  -1  -5  -5 5898.41 331.450   6
  -1   5   5 5472.46 310.011   4
   1  -5   4 1333.74 145.813   6
  -1  -5  -4 957.531 129.563   4
   1   5  -4 1159.49 146.120   4
  -1  -5  -4 1050.59 150.336   5
   1  -5   4 1184.33 162.059   4
  -1   5   4 1151.91 142.902   4
  -1   5   4 1077.67 137.643   5
  -1   5   4 1408.74 157.663   8
   1  -5   4 993.596 133.216   8
  -1  -5  -4 1008.82 120.746   1
   1  -5   4 1141.24 142.208   5
  -1  -5  -4 1250.08 155.828   6
   1   5  -4 1187.87 168.187   6
  -1  -5  -3 673.395 96.4620   1
  -1   5   3 765.113 118.122   4
  -1  -5  -3 595.984 114.604   6
   1  -5   3 787.429 117.386   8
  -1  -5  -3 673.813 113.881   4
  -1  -5  -3 675.412 126.790   5
  -1   5   3 680.889 115.104   8
   1   5  -3 868.315 128.456   4
   1  -5   3 860.738 122.442   5
  -1   5   3 837.369 121.895   5
   1  -5   3 766.558 132.588   4
   1  -5   3 891.969 124.905   6
   1   5  -3 658.878 129.164   6
   1  -5   2 1136.10 161.875   4
  -1   5   2 814.911 119.235   4
  -1  -5  -2 1036.38 138.719   6
  -1  -5  -2 1050.92 147.075   4
  -1  -5  -2 826.074 105.631   1
  -1   5   2 940.051 133.947   8
   1   5  -2 931.369 130.963   4
   1  -5   2 960.682 129.473   6
   1   5  -2 775.635 107.023   7
   1  -5   2 997.326 134.815   5
   1  -5   2 936.333 131.253   8
   1   5  -2 1028.16 149.121   6
  -1   5   1 9669.93 424.096   4
   1   5  -1 8930.74 403.738   4
   1  -5   1 8527.40 396.551   8
   1  -5   1 8460.06 380.993   5
  -1   5   1 7860.93 377.380   8
  -1  -5  -1 8762.83 333.719   1
   1  -5   1 8366.23 405.320   4
   1   5  -1 8470.79 353.598   7
   1  -5   1 8904.42 396.552   6
   1   5  -1 8685.36 418.918   6
  -1  -5  -1 8484.36 392.538   4
  -1  -5  -1 9362.83 423.875   6
  -1  -5   0-14.8567 49.5973   6
  -1   5   0 101.029 71.7398   4
  -1  -5   0 14.9429 67.3063   4
   1  -5   0-39.5411 50.3151   8
  -1  -5   0 26.1449 48.5843   1
   1   5   0 86.8011 69.5665   4
   1   5   0 23.2557 51.3870   7
  -1   5   0 81.6804 71.7043   8
   1  -5   0 57.2091 85.2175   5
  -1   5   0 62.0387 63.6189   1
   1   5   0 16.5255 46.8830   8
   1  -5   0 97.8959 101.283   4
   1   5   0 55.5765 84.6713   6
  -1   5  -1 8716.89 396.399   1
   1   5   1 8937.44 398.850   4
   1  -5  -1 8525.71 391.063   5
  -1  -5   1 8886.20 325.538   1
  -1   5  -1 8128.33 385.827   8
   1   5   1 8146.30 354.546   7
   1   5   1 8363.18 324.835   8
   1  -5  -1 8566.31 411.006   4
   1  -5  -1 8467.73 392.196   8
  -1   5  -1 9210.17 417.460   4
   1   5   1 8657.16 421.844   6
  -1  -5   1 8259.60 394.303   4
  -1  -5   1 9231.23 419.106   6
  -1   5  -2 867.190 131.787   4
   1  -5  -2 771.184 127.082   1
   1  -5  -2 979.987 136.007   5
  -1   5  -2 859.665 135.652   8
  -1  -5   2 1171.32 167.386   4
   1   5   2 859.528 120.198   4
   1  -5  -2 955.473 132.411   8
  -1  -5   2 1054.35 142.768   6
   1  -5  -2 818.806 81.1451   7
   1   5   2 736.116 111.604   7
  -1   5  -2 1029.26 137.647   1
   1   5   2 890.378 99.5989   8
  -1  -5   3 779.328 119.889   6
  -1   5  -3 814.148 124.531   4
  -1  -5   3 790.987 139.202   4
   1  -5  -3 886.761 132.368   1
  -1   5  -3 596.374 104.531   1
   1  -5  -3 817.673 120.847   8
   1   5   3 825.726 122.053   4
   1   5   3 48.8746 43.3183   2
   1  -5  -3 731.856 126.120   5
   1   5   3 755.377 92.0443   8
  -1   5  -3 656.410 120.945   8
   1  -5  -3 827.030 82.4994   7
   1   5   3 710.549 107.789   7
   1  -5  -4 1067.99 135.250   8
   1  -5  -4 1294.47 153.727   1
  -1  -5   4 1059.86 144.817   4
  -1   5  -4 899.808 129.528   1
   1   5   4 1308.14 146.163   4
  -1   5  -4 1228.29 151.987   4
   1  -5  -4 1124.83 149.587   5
  -1   5  -4 907.796 135.198   8
   1  -5  -4 1233.00 104.195   7
   1   5   4 1045.20 99.5888   8
   1   5   4 926.215 124.568   7
  -1  -5   4 1297.74 150.896   6
   1   5   5 5398.68 300.474   3
   1   5   5 6110.98 312.506   4
  -1   5  -5 5718.45 313.610   1
   1  -5  -5 5522.20 321.899   5
   1  -5  -5 5146.37 306.007   1
  -1  -5   5 5292.06 319.390   4
   1   5   5 5191.56 228.989   8
  -1   5  -5 5458.55 320.697   8
   1  -5  -5 5491.45 306.574   8
   1   5   5 5374.97 289.445   7
   1  -5  -5 5723.92 241.032   7
  -1   5  -5 5574.89 327.221   4
  -1  -5   5 5795.96 322.520   6
   1   5   6 384.444 93.4325   4
   1  -5  -6 256.059 118.502   5
   1  -5  -6 336.822 94.3881   8
  -1  -5   6 127.297 59.4072   6
  -1   5  -6 168.339 70.4261   4
  -1  -5   6 559.883 129.914   4
   1  -5  -6 147.423 87.4748   1
  -1   5  -6 378.087 100.184   1
   1  -5  -6 221.072 48.8488   9
   1   5   6 247.607 56.7071   8
   1   5   6 462.959 115.016   3
  -1   5  -6 294.713 110.324   8
   1   5   6 418.989 96.8856   7
   1  -5  -6 251.240 61.8658   7
  -1  -5   7 21110.0 709.287   4
   1  -5  -7 22602.1 727.864   5
  -1   5  -7 23057.5 703.130   1
  -1   5  -7 21820.3 721.711   8
   1  -5  -7 21327.5 705.177   1
   1   5   7 22172.8 552.631   8
   1  -5  -7 22556.6 695.056   8
   1  -5  -7 22084.6 493.824   9
   1   5   7 21066.3 666.190   7
   1  -5  -7 22662.0 599.321   7
  -1   5  -7 22786.9 738.022   4
   1   5   7 23502.7 678.186   4
  -1  -5   7 23852.8 723.879   6
   1   5   7 22438.8 700.736   3
  -1  -5   8 947.266 133.543   6
  -1   5  -8 1013.42 142.861   4
   1  -5  -8 774.051 129.388   1
   1   5   8 971.552 126.722   4
   1   5   8 841.530 83.3524   8
   1  -5  -8 770.669 62.9640   9
   1  -5  -8 951.344 105.330   7
   1   5   8 964.253 139.793   3
   1  -5  -8 996.922 155.487   5
   1  -5  -8 765.037 116.528   8
  -1  -5   8 929.967 160.915   4
  -1   5  -8 886.359 140.316   8
  -1   5  -8 925.198 129.332   1
   1  -5  -9 842.360 120.799   8
  -1   5  -9 996.585 145.611   4
  -1  -5   9 877.503 140.851   4
   1   5   9 935.164 121.496   4
  -1   5  -9 938.583 129.617   1
  -1   5  -9 928.288 153.160   8
   1   5   9 963.035 139.170   3
   1  -5  -9 762.733 131.549   1
   1  -5  -9 888.239 57.7442   9
   1   5   9 942.107 86.3873   8
   1   5   9 944.296 120.850   2
  -1  -5   9 777.146 120.328   6
   1  -5  -9 916.992 143.815   5
  -1  -5  10 4297.28 276.215   6
   1   5  10 4110.76 245.519   4
   1  -5 -10 3519.00 268.855   1
   1   5  10 3926.83 272.243   3
   1   5  10 3974.10 177.529   8
  -1   5 -10 3651.50 249.811   1
  -1   5 -10 4019.58 287.294   8
   1  -5 -10 3750.86 280.174   5
   1   5  10 3845.56 245.148   2
  -1   5 -10 4388.74 295.994   4
  -1  -5  10 3950.81 280.855   4
   1  -5 -10 3894.27 258.891   8
   1  -5 -11 631.736 130.166   5
   1  -5 -11 677.823 129.281   1
  -1  -5  11 833.312 149.978   4
  -1   5 -11 603.090 118.851   1
   1   5  11 633.017 102.845   4
   1   5  11 530.688 135.663   3
  -1  -5  11 747.060 119.938   6
   1   5  11 578.603 67.2689   8
   1   5  11 671.474 112.345   2
   1  -5 -11 560.995 105.184   8
  -1   5 -11 703.013 124.856   4
  -1   5 -11 691.445 138.995   8
   1  -5 -12 6331.49 368.596   1
   1   5  12 6886.01 316.183   4
  -1  -5  12 7000.41 356.125   6
  -1  -5  12 6406.99 369.175   4
  -1   5 -12 6629.07 388.154   8
   1  -5 -12 6299.35 337.111   8
   1   5  12 6553.82 226.385   8
   1  -5 -12 6606.82 379.901   5
   1   5  12 7118.91 375.318   3
   1   5  12 6259.70 330.892   2
  -1   5 -12 7840.13 404.064   4
  -1  -5  13 4028.05 267.828   6
   1   5  13 4047.03 236.029   4
   1   5  13 3605.42 273.661   3
   1  -5 -13 3551.65 276.479   1
   1  -5 -13 3750.12 298.745   5
   1   5  13 3640.63 160.618   8
  -1   5 -13 3788.89 286.092   4
   1  -5 -13 3955.41 263.666   8
   1   5  13 3785.46 256.920   2
  -1  -5  13 3880.86 290.355   4
  -1   5 -13 3734.06 316.584   8
   1  -5 -14 15919.6 572.096   8
   1  -5 -14 14568.0 598.145   1
  -1  -5  14 16622.6 581.815   6
   1   5  14 15466.2 504.056   4
   1   5  14 15305.5 389.130   8
   1   5  14 15249.7 562.593   2
  -1   5 -14 16783.1 629.340   4
  -1   5 -14 16934.2 650.450   8
   1  -5 -14 15986.4 627.595   5
   1   5  14 15236.5 596.413   3
  -1  -5  14 14218.6 586.282   4
   1   5  15 1300.37 134.510   4
  -1  -5  15 1258.14 150.586   6
   1   5  15 1263.31 182.361   3
   1  -5 -15 1133.54 149.881   8
   1  -5 -15 1453.11 198.558   5
   1   5  15 1198.02 87.3464   8
  -1  -5  15 1621.21 196.120   4
   1  -5 -15 1317.43 201.581   1
   1   5  15 1113.87 150.640   2
  -1   5 -15 1694.03 225.121   8
  -1   5 -16 6782.28 403.615   8
   1  -5 -16 6640.93 396.838   5
  -1  -5  16 6210.14 336.891   6
   1   5  16 5993.26 342.466   2
   1   5  16 5901.10 282.859   4
   1   5  16 6070.09 209.440   8
  -1  -5  16 5859.85 361.148   4
   1   5  16 5799.54 360.898   3
   1  -5 -16 6177.54 340.861   8
   1   5  17 616.068 140.230   3
  -1  -5  17 491.050 117.896   4
  -1  -5  17 801.161 124.365   6
   1   5  17 783.813 101.740   4
   1   5  17 618.454 62.7592   8
   1   5  17 796.509 127.361   2
  -1   5 -17 1016.84 178.821   8
   1  -5 -17 446.121 128.027   5
   1  -5 -17 632.869 116.586   8
  -1   5 -17 603.895 45.8968   7
   1   5  18 5043.48 250.442   4
  -1   5 -18 4873.16 353.324   8
   1   5  18 4756.12 181.756   8
  -1  -5  18 4963.74 303.121   6
   1  -5 -18 4905.13 348.384   5
   1  -5 -18 5038.49 307.144   8
   1   5  18 4503.45 326.291   3
  -1  -5  18 4323.85 312.691   4
   1   5  19 2130.03 159.311   4
  -1  -5  19 1766.25 204.007   4
  -1   5 -19 2025.27 235.186   8
   1  -5 -19 1842.46 219.837   5
   1   5  19 1830.59 215.958   3
  -1  -5  19 1818.93 181.688   6
   1  -5 -19 2044.84 197.665   8
  -1  -5  20 2983.29 235.050   6
   1   5  20 2892.85 183.165   4
  -1   5 -20 3307.77 300.604   8
   1  -5 -20 3097.65 246.517   8
   1  -5 -20 2878.35 277.776   5
   1   5  20 2967.28 270.281   3
  -1  -5  20 2985.23 267.841   4
  -1  -5  21 2811.59 228.826   6
   1   5  21 2606.13 261.828   3
   1   5  21 2857.13 178.316   4
   1  -5 -21 2803.65 272.592   5
  -1  -5  21 2459.78 245.707   4
   1  -5 -21 3262.36 251.779   8
  -1   5 -21 2797.27 287.405   8
   1   5  22 5139.73 236.141   4
   1  -5 -22 5135.38 374.921   5
  -1   5 -22 5075.06 379.603   8
   1  -5 -22 4978.90 319.056   8
   1   5  22 4856.00 358.822   3
  -1  -5  22 4759.16 336.619   4
  -1  -5  22 4580.11 296.871   6
  -1  -5  23 3217.07 246.784   6
   1   5  23 3240.32 181.719   4
   1  -5 -23 2621.06 274.279   5
   1  -5 -23 3338.02 264.481   8
  -1   5 -23 3366.43 316.300   8
   1   5  23 3140.50 293.039   3
  -1  -5  23 3548.94 293.551   4
  -1  -5  24 1339.62 187.350   4
   1   5  24 1426.10 115.891   4
   1  -5 -24 1368.02 207.035   5
   1  -5 -24 1420.31 173.177   8
  -1   5 -24 1370.98 208.297   8
   1   5  24 1088.89 184.133   3
   1  -5 -25 598.313 112.629   8
   1   5  25 745.016 158.398   3
   1  -5 -25 653.442 152.552   5
   1   5  25 580.475 72.3880   4
  -1  -5  25 699.431 157.728   4
  -1   5 -25 794.208 171.838   8
  -1   5 -26 311.191 142.762   8
  -1  -5  26 385.135 125.440   4
   1   5  26 224.178 122.718   3
   1   5  26 307.554 56.0399   4
   1  -5 -26 106.391 105.968   5
   1   5  27 4628.97 193.136   4
  -1   5 -27 5137.92 392.480   8
  -1  -5  27 4205.65 334.670   4
   1   5  27 4202.84 351.527   3
   1  -5 -27 4971.93 382.836   5
  -1  -5  28 1.53322 67.4357   4
  -1   5 -28 200.858 129.075   8
   1   5  28 337.684 126.845   3
   1   5  28 164.453 36.7777   4
   1  -5 -28 126.265 113.320   5
   1   5  29 1066.15 201.587   3
  -1  -5  29 1063.40 176.193   4
   1  -5 -29 1161.62 199.497   5
  -1   5 -29 1095.20 197.208   8
  -1   5 -30 2697.27 296.801   8
  -1  -5  30 2493.78 267.482   4
   1   5  30 2488.46 287.157   3
   1  -5 -30 2858.34 303.529   5
  -1  -5  31 1258.33 192.381   4
   1   5  31 973.164 182.270   3
   1  -5 -31 1298.42 221.199   5
  -1   5 -31 1125.13 208.259   8
  -1  -5  32 867.577 160.401   4
   1  -5 -32 773.039 172.902   5
   1   5  32 615.752 166.506   3
  -1   5 -32 540.660 150.863   8
  -1  -5  33 1086.17 176.607   4
   1   5  33 986.744 186.933   3
   1  -5 -33 1219.57 212.634   5
  -1   5 -33 722.155 171.423   8
  -1  -5  34 162.534 105.985   4
   1   5  34 155.902 94.0010   3
   1  -5 -34 226.863 129.598   5
  -1   5 -34 199.008 114.482   8
  -1  -5  35 215.639 108.662   4
   1   5  35 577.632 158.843   3
   1  -5 -35 606.368 165.033   5
  -1   5 -35 838.383 180.590   8
  -1  -5  36 228.194 103.478   4
  -1   5 -36 93.5902 92.8650   8
   1   5  36 113.859 111.713   3
   1  -5 -36 40.3726 92.7357   5
  -1  -5  37 144.948 92.1504   4
   1   5  37 262.966 123.177   3
   1  -5 -37 49.9319 100.192   5
  -1   5 -37 279.717 116.369   8
  -1  -5  38 139.911 100.523   4
   1   5  38 18.5855 105.387   3
   1  -5 -38 38.6547 104.367   5
  -1   5 -38 97.6950 101.532   8
  -1  -5  39 958.951 190.422   4
   1   5  39 942.526 206.529   3
  -1   5 -39 912.764 185.604   2
   1  -5 -39 685.519 178.533   5
  -1   5 -39 1000.62 211.137   8
  -1  -5  40 241.521 122.470   4
   1   5  40 463.993 167.502   3
  -1   5 -40 392.189 141.000   2
   1  -5 -40 573.024 175.733   5
  -1   5 -40 486.028 152.019   8
  -1  -5  41 771.912 165.637   4
  -1   5 -41 1004.86 196.248   2
   1  -5 -41 1110.56 231.567   5
   1   5  41 1122.55 225.600   3
  -1   5 -41 792.215 192.004   8
  -1  -5  42 355.247 122.027   4
  -1   5 -42 619.648 165.243   2
   1   5  42 171.588 119.628   3
   1  -5 -42 835.638 208.982   5
  -1   5 -42 195.558 126.908   8
  -1  -5  43 284.183 104.780   4
  -1   5 -43 386.986 137.270   2
   1  -5 -43 603.852 179.860   5
  -1  -5  44-179.256 96.8225   4
   1  -5 -44-76.2605 109.904   5
  -1   5 -45 155.458 118.739   2
  -1  -5  45 189.983 98.6218   4
  -1   5 -46 370.623 137.455   2
  -1  -6 -44 881.798 196.443   5
  -1  -6 -43 725.279 188.094   5
  -1  -6 -42 188.856 125.865   5
   1  -6  42 284.795 105.338   4
  -1  -6 -41 183.714 126.293   5
   1  -6  41 410.632 136.440   4
  -1  -6 -40 94.8401 107.120   5
   1  -6  40 467.493 133.739   4
  -1   6  40 194.519 120.967   3
  -1   6  39 393.045 147.229   3
   1  -6  39 489.506 174.174   9
  -1  -6 -39 265.439 127.743   5
   1  -6  39 642.940 153.826   4
   1  -6  38 241.485 102.764   4
  -1  -6 -38 303.525 123.931   5
  -1   6  38 447.469 155.714   3
   1  -6  38 166.615 131.175   9
  -1  -6 -37-18.5338 104.138   5
   1  -6  37 277.561 108.333   4
   1  -6  37 47.5402 108.763   9
  -1   6  37 48.4223 90.3768   3
   1   6 -37 87.7802 67.5192   6
  -1   6  36 44.0023 86.1271   3
   1  -6  36 191.926 131.093   9
   1  -6  36-25.5110 69.2435   4
   1   6 -36-43.3335 70.2784   6
   1   6 -35 80.6258 81.0847   2
  -1  -6 -35-123.907 77.8839   5
  -1   6  35 15.2418 73.1507   3
   1   6 -35 132.032 87.3096   6
   1  -6  35-130.433 114.722   9
   1  -6  35 34.4913 76.3974   4
  -1  -6 -34 826.762 182.465   5
   1   6 -34 1000.79 156.965   2
   1  -6  34 648.302 153.021   4
  -1   6  34 1041.12 199.244   3
   1  -6  34 806.778 184.342   9
   1   6 -34 990.086 161.489   6
   1   6 -33 75.3914 56.8662   2
  -1   6  33-36.3194 100.033   3
   1  -6  33 186.291 125.177   9
  -1  -6 -33-133.776 112.408   5
   1  -6  33 179.511 94.6539   4
   1   6 -33 103.149 81.3606   6
   1   6 -32 131.216 75.0367   2
  -1   6  32-7.10493 85.1768   3
   1  -6  32-6.34796 86.9381   9
  -1  -6 -32 85.1074 88.1861   5
   1  -6  32 63.4100 78.6365   4
   1   6 -32 183.027 92.1310   6
   1  -6  31 138.696 82.4688   4
   1   6 -31 64.1823 63.9471   2
  -1   6  31-0.49798 70.4601   3
   1  -6  31-2.95558 38.9507   5
  -1  -6 -31-29.4820 90.5828   5
  -1   6  31-27.0510 74.5376   8
   1  -6  31-45.3285 108.390   9
   1   6 -31-41.1585 66.7915   6
   1   6 -30 1154.42 152.846   2
  -1   6  30 949.542 149.728   8
   1  -6  30 881.775 112.680   5
  -1  -6 -30 742.239 164.553   5
   1  -6  30 813.546 159.803   4
  -1   6  30 1143.15 209.621   3
   1   6 -30 1035.69 164.924   6
  -1   6  29 1169.30 201.852   3
   1  -6  29 1136.98 130.998   5
   1   6 -29 1466.04 167.232   2
  -1  -6 -29 1543.71 229.137   5
  -1   6  29 1049.75 160.059   8
   1  -6  29 1177.75 187.308   4
   1   6 -29 1179.39 181.195   6
  -1   6  28 264.457 119.694   3
  -1  -6 -28 542.845 148.009   5
  -1   6  28 607.048 131.772   8
   1   6 -28 760.034 122.382   2
   1  -6  28 537.776 93.0869   5
   1  -6  28 552.444 140.754   4
   1   6 -28 550.230 134.127   6
   1  -6  27 74.8126 53.4600   5
  -1   6  27 14.7045 65.5332   8
  -1   6  27-86.4847 102.228   3
   1  -6  27-24.7327 74.5294   4
  -1  -6 -27 51.2396 91.0715   5
   1   6 -27 57.9149 82.3897   6
   1   6 -26 660.858 140.766   6
  -1  -6 -26 798.590 171.309   5
  -1   6  26 432.759 108.165   8
   1  -6  26 587.270 98.9565   5
  -1   6  26 539.480 147.081   3
   1  -6  26 486.341 134.990   4
  -1   6  25 539.968 106.446   4
   1  -6  25 466.955 115.751   4
   1  -6  25 556.491 90.2724   6
  -1   6  25 340.272 122.347   3
  -1   6  25 577.682 122.687   8
  -1  -6 -25 500.870 132.725   5
   1  -6  25 589.764 96.3619   5
   1   6 -25 462.323 119.891   6
  -1   6  24 683.717 124.527   4
   1   6 -24 609.715 139.803   6
   1  -6  24 879.951 113.972   6
   1  -6  24 727.138 148.353   4
   1  -6  24 766.252 114.695   5
  -1   6  24 974.933 155.380   8
  -1  -6 -24 526.009 150.815   5
   1   6 -24 943.373 186.885   8
  -1   6  24 904.000 175.352   3
   1  -6  23 3074.83 211.342   6
  -1  -6 -23 3406.64 321.598   5
   1  -6  23 3062.76 283.952   4
  -1   6  23 3028.01 251.441   8
   1  -6  23 3075.28 217.794   5
   1   6 -23 3515.74 323.514   8
  -1   6  23 2887.75 234.143   4
   1   6 -23 3167.86 279.192   6
  -1   6  23 3088.66 305.836   3
  -1   6  22 498.803 105.312   4
   1  -6  22 409.741 83.9593   6
  -1  -6 -22 402.374 134.780   5
   1  -6  22 438.147 92.4727   5
  -1  -6 -22 429.896 82.3536   9
  -1   6  22 497.317 144.134   3
  -1   6  22 359.324 109.549   8
   1   6 -22 701.089 156.805   8
   1  -6  22 544.574 132.826   4
   1   6 -22 404.477 119.701   6
   1  -6  21 7872.74 353.885   6
  -1   6  21 7772.55 396.308   4
   1   6 -21 8130.30 444.360   6
   1   6 -21 7267.36 460.183   8
  -1  -6 -21 7429.11 469.215   5
  -1   6  21 7630.50 403.788   8
  -1  -6 -21 7841.06 265.521   8
  -1  -6 -21 7954.96 333.853   9
   1  -6  21 7420.67 352.670   5
   1  -6  21 7423.91 441.650   4
   1  -6  20 2631.66 200.410   6
  -1   6  20 2700.33 238.217   8
  -1  -6 -20 2678.89 186.095   9
  -1  -6 -20 2675.22 146.098   8
  -1  -6 -20 2744.81 291.195   5
   1  -6  20 2522.24 205.918   5
   1   6 -20 3140.88 301.920   8
   1  -6  20 2908.93 282.144   4
  -1   6  20 2704.78 230.490   4
   1   6 -20 2728.12 266.960   6
  -1  -6 -19 12408.4 356.496   8
  -1  -6 -19 13090.5 617.750   5
  -1   6  19 11775.2 509.500   8
   1  -6  19 12303.4 472.036   5
  -1  -6 -19 12571.6 440.989   9
  -1   6  19 11948.6 507.885   4
   1   6 -19 12293.2 594.935   8
   1  -6  19 11606.9 560.474   4
   1   6 -19 12651.5 564.233   6
  -1  -6 -19 12328.6 480.854   4
   1  -6  19 12549.5 469.197   6
  -1   6  18 751.332 125.566   4
   1   6 -18 1021.41 187.649   8
   1  -6  18 542.843 96.4979   6
  -1   6  18 498.886 116.163   8
  -1  -6 -18 719.842 100.252   9
   1  -6  18 1049.52 141.029   5
  -1  -6 -18 745.034 171.710   5
  -1  -6 -18 475.909 63.5666   8
  -1  -6 -18 678.126 114.969   4
   1  -6  18 1151.30 190.105   4
   1   6 -18 677.838 149.945   6
  -1  -6 -17 1433.05 138.593   9
  -1   6  17 1303.80 168.346   8
   1  -6  17 1607.71 165.656   5
  -1  -6 -17 1371.61 157.462   4
  -1  -6 -17 1243.51 192.195   5
  -1  -6 -17 1514.46 110.196   8
   1   6 -17 1407.19 196.093   8
  -1   6  17 1666.51 180.102   4
   1  -6  17 1340.16 195.928   4
   1   6 -17 1694.22 206.089   6
   1  -6  17 1603.16 158.846   6
   1  -6  16-6.14810 51.9247   6
   1  -6  16 220.557 95.8860   5
  -1  -6 -16 111.487 60.3357   9
  -1   6  16 157.435 97.5605   8
  -1  -6 -16 153.969 118.582   5
   1   6 -16 646.909 156.790   8
  -1  -6 -16 159.186 62.0492   8
  -1  -6 -16 155.216 86.1039   4
   1  -6  16 543.886 153.623   4
   1   6 -16 200.522 150.811   6
  -1  -6 -15 27370.3 821.281   5
   1   6 -15 28173.7 794.206   8
   1  -6  15 26428.2 635.083   5
  -1   6  15 27014.8 695.943   8
  -1  -6 -15 28080.7 597.940   9
  -1  -6 -15 26995.2 670.512   4
   1  -6  15 27276.6 788.210   4
   1   6 -15 26378.2 754.625   6
   1  -6  15 26938.0 636.753   6
  -1   6  14 3352.20 254.667   8
   1  -6  14 4245.77 286.515   5
  -1  -6 -14 3303.19 252.087   4
  -1  -6 -14 3753.84 316.512   5
  -1  -6 -14 3222.21 210.242   9
   1  -6  14 3854.89 319.232   4
   1   6 -14 3886.32 314.474   8
   1   6 -14 4894.92 360.701   6
   1  -6  14 3359.27 229.493   6
   1  -6  13 17282.0 624.225   4
  -1  -6 -13 18317.9 665.219   5
   1  -6  13 17282.9 522.962   5
  -1  -6 -13 18076.0 488.019   9
   1   6 -13 17964.6 623.726   8
  -1  -6 -13 17366.7 547.367   4
   1   6 -13 18471.8 627.104   6
  -1   6  13 18070.2 569.640   8
   1  -6  13 18061.0 526.678   6
  -1  -6 -12 2745.72 266.029   5
  -1   6  12 2992.51 241.087   8
  -1  -6 -12 3069.19 212.254   9
   1  -6  12 3007.73 229.615   5
   1   6 -12 2667.93 253.692   8
   1  -6  12 2808.70 265.471   4
  -1  -6 -12 3430.02 254.136   4
   1   6 -12 2761.47 260.221   6
   1  -6  12 2628.43 210.951   6
   1  -6  11 2668.01 219.683   5
  -1  -6 -11 2984.85 275.054   5
  -1   6  11 2590.64 231.073   8
   1  -6  11 2502.26 252.678   4
  -1  -6 -11 2885.48 239.001   4
  -1  -6 -11 2908.35 206.810   9
   1   6 -11 2871.18 250.904   8
   1   6 -11 2894.21 260.835   6
   1  -6  11 2876.35 220.699   6
  -1  -6 -10 5305.78 280.869   9
  -1   6  10 4629.49 303.369   8
   1  -6  10 4793.35 294.630   5
  -1  -6 -10 4816.46 348.364   5
   1   6 -10 4929.99 326.014   8
   1  -6  10 4748.68 339.240   4
  -1  -6 -10 5038.11 311.351   4
   1   6 -10 4619.03 331.795   6
   1  -6  10 5214.33 300.595   6
  -1   6   9 2160.14 205.978   8
   1   6  -9 2407.02 219.616   8
   1  -6   9 1993.89 191.531   5
  -1  -6  -9 2253.92 219.318   4
   1  -6   9 2435.50 242.380   4
   1   6  -9 2310.03 239.321   6
   1  -6   9 2370.36 203.907   6
  -1  -6  -9 2199.11 236.323   5
  -1   6   8-26.0244 70.7809   8
   1   6  -8 177.435 87.8573   8
   1  -6   8 264.080 117.511   4
   1  -6   8 124.220 73.6893   5
  -1  -6  -8 55.1958 74.1779   5
  -1  -6  -8 142.875 80.1104   1
   1   6  -8 120.537 99.4717   6
  -1  -6  -8 199.277 89.2038   4
   1  -6   8 162.982 71.1284   6
  -1  -6  -7 1692.07 182.969   4
  -1  -6  -7 1437.49 156.320   1
  -1  -6  -7 1287.09 178.979   5
  -1   6   7 1319.04 163.215   8
   1  -6   7 1376.84 160.439   5
   1   6  -7 1569.72 179.758   8
   1  -6   7 1249.41 172.371   4
   1  -6   7 1503.76 167.413   6
   1   6  -7 1327.52 185.848   6
   1   6  -6 522.483 106.092   8
  -1   6   6 257.412 79.2315   8
   1   6  -6 352.453 118.513   6
  -1  -6  -6 363.320 115.574   5
   1  -6   6 380.928 101.455   5
  -1  -6  -6 380.509 95.1877   1
   1  -6   6 331.233 103.309   4
   1  -6   6 324.595 79.6449   6
  -1  -6  -6 368.203 110.123   4
  -1  -6  -5 1227.19 164.492   4
  -1   6   5 1387.18 168.994   8
  -1  -6  -5 1302.39 147.997   1
   1  -6   5 1288.35 154.637   5
   1   6  -5 1410.52 159.720   8
  -1  -6  -5 1252.35 176.376   5
   1  -6   5 1150.07 169.519   4
   1   6  -5 1127.60 136.033   7
   1  -6   5 1423.60 161.594   6
   1   6  -5 1332.27 185.755   6
  -1  -6  -4 485.669 112.328   4
  -1  -6  -4 614.571 108.742   1
   1  -6   4 580.663 139.052   4
  -1   6   4 613.268 120.587   8
   1  -6   4 562.857 121.400   5
   1   6  -4 620.970 109.479   7
  -1  -6  -4 512.801 122.038   5
   1   6  -4 851.715 164.105   6
   1   6  -4 602.886 105.591   8
   1  -6   4 579.316 113.772   6
   1  -6   3 2987.82 261.544   4
  -1  -6  -3 2932.98 249.869   4
  -1   6   3 3052.33 245.419   8
  -1  -6  -3 3168.14 272.499   5
  -1  -6  -3 3251.13 221.357   1
   1  -6   3 3535.59 258.342   5
   1  -6   3 3501.33 265.963   8
   1   6  -3 2962.97 218.634   8
   1   6  -3 3270.71 226.640   7
   1   6  -3 3079.14 271.726   6
   1  -6   3 3420.55 256.503   6
  -1  -6  -2 15.8178 63.3334   4
  -1  -6  -2-13.7706 46.8882   1
  -1  -6  -2 62.6147 66.3447   5
   1  -6   2-17.0169 70.9389   4
   1  -6   2-8.14302 67.1125   5
  -1   6   2-56.7044 75.9312   8
   1   6  -2 31.8468 56.3598   8
   1  -6   2 19.1983 49.3276   8
   1   6  -2 80.6214 59.0222   7
   1  -6   2 32.1583 51.4459   6
   1   6  -1 97.5019 66.4847   7
  -1  -6  -1 77.7131 83.9242   4
  -1  -6  -1 53.4156 57.1185   1
   1  -6   1-32.2601 60.7811   5
  -1  -6  -1 148.844 95.4299   5
   1  -6   1 14.8567 50.5410   8
   1  -6   1-26.0556 77.8042   4
  -1   6   1-17.2496 64.4517   8
   1  -6   1 10.3416 58.9301   6
   1  -6   0 3484.78 264.010   8
  -1   6   0 3589.30 265.793   8
  -1  -6   0 3130.58 269.808   5
   1  -6   0 3555.63 280.734   4
  -1  -6   0 3010.84 207.611   1
   1   6   0 3007.13 222.444   7
   1  -6   0 3111.42 250.397   5
  -1  -6   0 3324.03 264.367   4
   1  -6   0 3504.69 264.147   6
  -1  -6   1 107.781 84.3587   4
   1   6   1 48.3573 68.0131   7
   1  -6  -1-16.8456 65.2077   5
   1  -6  -1-19.1005 77.6335   4
   1   6   1 37.2112 55.8355   4
   1  -6  -1 7.34000 57.5108   8
   1  -6  -1-61.2836 52.5913   6
  -1   6  -1-23.3181 66.5046   8
  -1  -6   2 3.41297 68.0287   4
   1  -6  -2 55.9945 70.9237   5
   1   6   2 67.1727 65.9318   4
   1   6   2-7.97054 64.4821   7
  -1   6  -2-37.7742 69.8896   8
   1  -6  -2 113.560 63.5354   8
  -1   6  -3 3115.59 251.618   1
  -1  -6   3 3244.34 266.357   4
   1  -6  -3 3128.13 259.911   5
  -1   6  -3 3368.14 262.506   8
   1  -6  -3 3295.36 251.429   8
   1  -6  -3 2897.40 243.175   1
   1   6   3 3183.42 248.769   4
   1   6   3 2816.95 222.975   7
   1  -6  -4 601.949 124.708   1
  -1  -6   4 905.672 161.308   4
   1   6   4 706.467 121.891   4
   1  -6  -4 726.868 137.250   5
   1   6   4 769.088 113.788   2
  -1   6  -4 583.591 127.109   8
   1  -6  -4 902.642 138.104   8
   1  -6  -4 812.376 92.4205   7
   1   6   4 692.964 121.379   7
  -1   6  -4 576.196 118.118   1
  -1   6  -5 1328.52 163.491   1
  -1  -6   5 975.318 160.194   4
   1   6   5 1302.28 158.685   4
  -1   6  -5 1442.09 179.912   8
   1  -6  -5 1228.38 164.637   1
   1  -6  -5 1395.46 169.171   8
   1  -6  -5 1339.16 120.789   7
   1   6   5 1104.32 143.420   7
   1  -6  -5 1339.57 177.619   5
   1   6   5 1252.59 141.262   2
  -1  -6   6 480.039 121.502   4
   1  -6  -6 487.072 116.900   5
  -1   6  -6 336.990 100.057   1
   1   6   6 457.301 98.6833   4
   1  -6  -6 331.883 89.7064   8
  -1   6  -6 309.091 104.488   8
   1  -6  -6 410.968 75.3410   7
   1   6   6 240.962 57.2119   8
   1   6   6 388.334 87.6306   2
   1  -6  -6 307.129 89.9969   1
   1   6   6 384.815 103.817   3
  -1   6  -7 1571.47 196.120   8
   1   6   7 1194.75 164.253   3
   1   6   7 1620.11 172.077   4
   1  -6  -7 1458.37 167.429   8
  -1  -6   7 1509.95 193.004   4
  -1   6  -7 1254.45 161.514   1
   1   6   7 1358.17 125.462   8
   1  -6  -7 1306.25 99.7615   9
   1  -6  -7 1542.17 184.271   1
   1  -6  -7 1311.10 178.885   5
   1  -6  -7 1569.17 141.099   7
   1   6   7 1401.44 151.405   2
   1  -6  -8 190.298 70.3879   8
  -1  -6   8 183.578 98.4160   4
   1   6   8 140.041 74.4659   4
  -1   6  -8 153.284 66.9413   1
   1   6   8 141.976 80.5592   3
   1  -6  -8 148.942 90.5879   1
   1  -6  -8 131.849 42.3318   9
   1   6   8 163.013 71.2767   2
   1  -6  -8 153.241 106.922   5
   1   6   8 93.3335 47.5240   8
  -1   6  -8 143.468 81.6083   8
   1  -6  -8 189.772 59.5688   7
   1  -6  -9 2118.94 222.757   1
   1  -6  -9 2055.05 201.786   8
  -1   6  -9 1589.88 186.968   1
   1  -6  -9 2127.54 110.264   9
   1   6   9 2127.61 149.349   8
  -1   6  -9 1981.03 215.906   8
   1   6   9 1975.10 214.024   3
   1   6   9 2384.97 207.785   4
   1  -6  -9 2219.54 176.019   7
   1  -6  -9 2092.62 231.619   5
  -1  -6   9 2160.87 229.255   4
   1   6   9 1873.11 180.160   2
   1   6  10 4934.46 300.271   4
   1  -6 -10 4886.36 160.409   9
   1  -6 -10 4920.17 335.943   1
   1  -6 -10 4765.06 341.537   5
  -1   6 -10 5045.98 322.551   1
   1   6  10 5065.87 334.425   3
   1  -6 -10 4766.34 310.918   8
   1   6  10 4812.91 228.054   8
  -1   6 -10 4907.81 350.671   8
   1  -6 -10 5111.51 277.202   7
   1   6  10 4932.47 299.007   2
  -1  -6  10 5036.16 346.594   4
   1   6  11 3187.05 236.855   4
   1  -6 -11 2758.24 256.677   1
   1  -6 -11 3143.29 248.965   8
   1   6  11 2893.11 170.293   8
   1  -6 -11 2523.00 88.3648   9
  -1   6 -11 2792.94 270.520   8
   1  -6 -11 2841.01 210.465   7
   1   6  11 3151.16 239.626   2
   1   6  11 2945.23 257.613   3
  -1  -6  11 2993.80 265.886   4
   1  -6 -11 2631.18 93.6116   9
   1  -6 -11 2866.19 268.392   5
   1   6  12 3239.50 236.155   4
   1  -6 -12 3078.79 248.356   8
   1  -6 -12 3097.36 274.900   1
   1   6  12 2862.58 167.403   8
   1  -6 -12 3372.05 304.937   5
  -1   6 -12 3343.94 297.125   8
   1  -6 -12 2986.35 222.271   7
   1   6  12 2887.64 236.213   2
  -1  -6  12 3280.83 286.094   4
   1   6  12 2980.12 267.491   3
  -1   6 -13 18976.8 740.170   8
   1  -6 -13 18330.0 724.966   5
   1  -6 -13 18799.1 717.891   1
  -1  -6  13 17910.6 703.641   4
   1   6  13 18167.4 616.826   4
   1   6  13 18208.8 486.564   8
   1  -6 -13 17989.9 650.290   8
   1   6  13 18778.4 654.967   2
   1  -6 -13 19265.8 625.556   7
   1   6  13 18535.2 700.049   3
   1   6  14 3335.03 242.990   4
   1  -6 -14 4078.53 381.258   1
   1  -6 -14 3262.93 262.694   8
   1   6  14 3269.17 171.884   8
   1  -6 -14 4393.71 358.492   5
  -1   6 -14 4719.47 367.321   8
   1  -6 -14 3652.88 254.667   7
  -1  -6  14 3825.68 318.241   4
   1   6  14 3964.70 321.017   3
   1  -6 -15 26941.6 913.616   1
   1  -6 -15 28471.0 952.884   5
   1   6  15 27531.6 639.441   8
   1  -6 -15 28774.9 861.349   8
  -1   6 -15 28615.9 963.615   8
   1   6  15 28060.3 798.566   4
   1  -6 -15 28397.9 828.350   7
  -1  -6  15 26610.4 903.619   4
   1   6  15 27501.8 911.674   3
  -1  -6  16 574.393 151.805   4
   1   6  16 221.884 83.2527   4
   1   6  16 98.3390 124.657   3
   1   6  16 73.9295 34.8113   8
   1  -6 -16 183.414 93.8588   8
   1  -6 -16 455.444 155.481   5
   1  -6 -16 146.218 89.5894   7
   1  -6 -16 299.254 129.034   1
  -1  -6  17 1508.99 207.728   4
   1   6  17 1662.24 165.188   4
   1   6  17 1278.34 188.395   3
   1  -6 -17 1439.31 175.007   8
   1  -6 -17 1294.14 193.820   1
   1  -6 -17 1800.06 230.850   5
   1   6  17 1530.43 109.580   8
  -1   6 -17 1758.62 234.723   8
   1  -6 -17 1761.99 186.379   7
   1   6  18 583.971 69.3521   8
  -1  -6  18 847.876 174.551   4
   1   6  18 449.448 140.220   3
   1  -6 -18 755.713 176.237   5
   1   6  18 799.635 117.588   4
  -1   6 -18 747.426 192.146   8
   1  -6 -18 949.852 176.038   1
   1  -6 -18 640.179 124.951   8
   1  -6 -19 12516.1 537.143   8
   1   6  19 12653.5 469.463   4
   1  -6 -19 13505.7 639.635   5
   1  -6 -19 12489.1 602.384   1
   1   6  19 12163.9 351.233   8
  -1   6 -19 12429.7 620.681   8
  -1  -6  19 11069.9 563.870   4
   1   6  19 11991.1 585.939   3
   1  -6 -20 2917.02 249.269   8
   1   6  20 2740.89 204.113   4
   1  -6 -20 3147.27 317.596   5
   1   6  20 2680.05 144.612   8
  -1  -6  20 2813.71 283.422   4
  -1   6 -20 3304.77 334.504   8
   1   6  20 2828.71 285.942   3
   1  -6 -20 3707.97 329.878   1
   1   6  21 8462.27 365.711   4
   1  -6 -21 7820.09 491.607   5
  -1   6 -21 8699.14 516.576   8
   1   6  21 7984.58 479.929   3
  -1  -6  21 7569.76 457.761   4
  -1  -6  22 546.722 149.615   4
  -1   6 -22 428.232 147.203   8
   1   6  22 347.071 129.814   3
   1  -6 -22 469.445 141.564   5
   1   6  22 427.431 83.8108   4
   1  -6 -23 2927.17 303.325   5
   1   6  23 3487.82 218.124   4
  -1   6 -23 3391.71 328.882   8
   1   6  23 2833.57 292.256   3
  -1  -6  23 2797.73 277.653   4
   1   6  24 911.923 112.607   4
  -1  -6  24 884.910 170.935   4
   1   6  24 757.243 164.492   3
   1  -6 -24 877.964 177.718   5
  -1   6 -24 915.571 189.371   8
  -1  -6  25 492.581 130.849   4
   1  -6 -25 544.380 164.280   5
   1   6  25 592.284 149.379   3
  -1   6 -25 568.108 169.758   8
  -1  -6  26 477.852 127.661   4
   1  -6 -26 530.626 159.297   5
   1   6  26 561.525 145.270   3
  -1   6 -26 453.003 140.583   8
  -1  -6  27 25.5059 88.2407   4
   1   6  27 41.2920 86.2472   3
  -1   6 -27 138.599 138.066   8
   1  -6 -27 238.247 127.387   5
   1  -6 -28 896.610 207.057   5
   1   6  28 682.713 155.252   3
  -1   6 -28 595.302 162.438   8
  -1  -6  28 561.116 145.478   4
  -1  -6  29 1086.66 196.348   4
   1  -6 -29 1115.23 212.286   5
  -1   6 -29 1122.11 214.253   8
   1   6  29 1291.91 211.790   3
  -1  -6  30 754.139 165.182   4
   1  -6 -30 1128.40 215.152   5
   1   6  30 628.078 157.606   3
  -1   6 -30 1048.59 210.023   8
   1   6  31-30.9399 92.9884   3
  -1  -6  31 29.4703 74.9098   4
   1  -6 -31 16.6961 95.1130   5
  -1   6 -31 230.557 125.864   8
  -1  -6  32 143.600 102.844   4
   1   6  32-88.9595 139.343   3
   1  -6 -32 174.647 119.178   5
  -1   6 -32 254.845 139.980   8
  -1  -6  33 76.0284 94.4234   4
   1   6  33-48.3789 116.044   3
   1  -6 -33 149.133 122.558   5
  -1   6 -33 124.433 126.789   8
   1   6  34 789.724 180.186   3
   1  -6 -34 879.851 197.932   5
  -1   6 -34 797.399 195.184   8
  -1  -6  34 780.733 170.858   4
  -1  -6  35-157.313 113.132   4
   1   6  35 55.6555 92.7193   3
   1  -6 -35 1.15543 91.6689   5
  -1   6 -35 139.682 139.504   8
  -1  -6  36-55.2122 73.4965   4
   1   6  36 86.0544 98.7380   3
   1  -6 -36-1.17722 110.908   5
  -1   6 -36-111.894 113.453   8
  -1   6 -37 79.5203 121.085   8
   1  -6 -37 102.466 132.890   5
   1   6  37 120.528 111.509   3
  -1  -6  37 8.57863 91.1812   4
  -1  -6  38 138.705 103.003   4
   1   6  38 525.547 161.407   3
  -1   6 -38 502.084 174.972   8
   1  -6 -38 340.162 153.127   5
  -1  -6  39 186.507 84.9013   4
   1  -6 -39 713.901 184.913   5
  -1  -6  40 185.315 118.095   4
   1  -6 -40 340.160 150.977   5
  -1  -6  41 298.392 134.166   4
  -1   6 -41 406.929 145.427   2
  -1  -6  42 92.3973 96.9344   4
  -1   6 -42 313.133 136.947   2
  -1  -6  43 376.420 137.396   4
  -1   6 -43 899.300 197.792   2
  -1   6 -44 1116.94 223.098   2
  -1  -6  44 667.113 164.619   4
   1  -7  41 544.739 162.447   4
   1  -7  40 339.232 130.568   4
   1  -7  39 131.558 94.2781   4
  -1  -7 -38 213.341 128.252   5
   1  -7  38 77.3606 103.625   4
  -1  -7 -37-44.6435 118.117   5
   1  -7  37 86.4869 103.513   4
  -1  -7 -36 842.013 197.410   5
   1  -7  36 467.903 157.430   9
   1  -7  36 705.584 172.055   4
   1  -7  35 123.306 128.192   9
  -1   7  35-64.4252 118.423   3
  -1  -7 -35 131.909 115.269   5
   1  -7  35 110.717 88.2322   4
  -1   7  34 335.004 144.797   3
  -1  -7 -34 165.602 107.990   5
   1   7 -34 122.601 89.2679   6
   1   7 -34 18.9466 122.409   8
   1  -7  34 287.305 114.100   4
   1  -7  34 269.278 136.275   9
  -1   7  33 371.808 143.421   3
   1  -7  33 433.289 161.373   9
   1  -7  33 333.841 136.746   4
  -1  -7 -33 118.587 92.6400   5
   1   7 -33 226.489 134.908   8
   1   7 -33 223.712 82.1652   6
   1  -7  32 253.697 133.670   9
  -1   7  32 76.0925 72.5424   8
  -1  -7 -32 420.359 140.898   5
   1   7 -32 249.657 139.418   8
   1  -7  32 102.401 71.9374   4
   1   7 -32 234.343 111.585   6
  -1  -7 -31 525.141 168.754   5
  -1   7  31 612.785 125.557   8
   1   7 -31 699.858 157.440   6
  -1   7  31 265.226 117.287   3
   1   7 -31 410.808 141.433   8
   1  -7  31 464.971 137.786   4
   1  -7  31 320.860 135.895   9
  -1   7  30 796.106 186.574   3
  -1   7  30 859.408 152.392   8
   1  -7  30 884.217 183.215   4
   1  -7  30 634.319 177.171   9
   1   7 -30 791.310 191.312   8
  -1  -7 -30 1010.10 209.119   5
   1   7 -30 737.928 150.593   6
  -1   7  29 66.4492 94.1654   3
  -1   7  29-50.2927 76.7155   8
   1   7 -29-89.9046 118.855   8
   1  -7  29-83.5806 92.8739   4
   1   7 -29-11.7071 81.9875   6
  -1   7  28 179.769 97.0346   3
  -1  -7 -28 540.468 156.913   5
   1   7 -28 249.069 103.254   6
  -1   7  28 298.503 93.2183   8
   1  -7  28 146.967 62.2779   5
   1   7 -28 289.877 134.458   8
   1  -7  28 412.657 128.832   4
  -1   7  27 228.014 90.7721   8
  -1   7  27 344.858 132.867   3
  -1  -7 -27 284.171 131.155   5
   1  -7  27 356.128 91.8542   5
   1   7 -27 242.353 103.310   6
   1   7 -27 294.474 128.754   8
   1  -7  27 264.691 113.685   4
   1   7 -26 574.077 140.549   6
  -1   7  26 675.911 135.019   8
   1  -7  26 848.518 168.819   4
   1  -7  26 567.089 102.416   5
   1   7 -26 765.058 182.911   8
  -1  -7 -26 541.455 158.768   5
  -1   7  26 628.347 158.994   3
  -1   7  25 1946.23 211.591   8
  -1   7  25 1856.97 258.543   3
  -1  -7 -25 1512.53 235.810   5
   1  -7  25 1753.03 239.402   4
   1  -7  25 1499.12 168.527   5
   1   7 -25 1791.17 249.944   8
   1   7 -25 1862.89 235.961   6
  -1   7  24 379.834 101.612   8
  -1   7  24 267.781 130.035   3
   1   7 -24 267.428 108.825   8
   1  -7  24 292.760 125.161   4
   1  -7  24 345.491 96.1332   5
  -1  -7 -24 400.968 149.532   5
   1   7 -24 290.316 114.292   6
  -1  -7 -23 2515.27 295.715   5
   1   7 -23 2558.95 267.751   6
   1  -7  23 2777.09 228.532   5
  -1   7  23 2905.73 259.987   8
   1   7 -23 3054.22 319.500   8
   1  -7  23 2143.49 260.978   4
  -1   7  23 2652.85 297.111   3
   1  -7  22 1465.80 167.039   5
   1   7 -22 1612.11 215.055   6
  -1   7  22 1328.32 222.721   3
  -1   7  22 1497.16 189.025   8
  -1  -7 -22 1796.25 260.912   5
   1   7 -22 2117.74 262.978   8
   1  -7  22 1494.76 213.057   4
   1   7 -21 104.753 119.796   8
   1   7 -21 198.816 109.299   6
  -1   7  21 61.3352 71.4401   8
  -1  -7 -21 224.907 134.856   5
   1  -7  21 155.894 79.9815   5
   1  -7  21-33.3130 77.0499   4
   1   7 -20 468.160 88.7929   1
  -1  -7 -20 678.054 164.431   5
   1  -7  20 565.565 113.787   5
   1   7 -20 774.011 159.902   8
  -1   7  20 565.982 123.776   8
   1  -7  20 590.102 148.130   4
   1   7 -20 519.648 133.914   6
   1   7 -19 2354.46 188.045   1
  -1  -7 -19 2512.00 291.679   5
   1  -7  19 2445.60 217.182   5
   1   7 -19 2656.69 286.570   8
  -1  -7 -19 2549.25 227.992   4
  -1   7  19 2420.06 230.347   8
   1  -7  19 2281.88 259.865   4
   1   7 -19 2169.93 246.533   6
   1  -7  18 120.695 62.5932   6
   1   7 -18 194.379 107.931   6
  -1   7  18 178.799 91.4110   8
  -1  -7 -18 41.8351 64.5325   4
  -1  -7 -18 194.560 117.113   5
   1  -7  18 193.236 86.8478   5
   1   7 -18 180.005 120.383   8
   1  -7  18 250.826 113.200   4
   1   7 -18 130.119 65.4195   1
  -1   7  17 3845.52 294.455   8
  -1  -7 -17 4076.60 357.958   5
   1  -7  17 3736.79 273.438   5
   1   7 -17 4276.03 250.380   1
  -1  -7 -17 4090.58 294.650   4
   1   7 -17 4093.26 341.383   8
   1  -7  17 3233.34 307.443   4
   1   7 -17 3904.22 330.168   6
   1  -7  16 372.282 134.839   4
   1  -7  16 335.625 100.088   5
  -1   7  16 191.367 86.0088   8
   1   7 -16 169.896 105.296   8
  -1  -7 -16 201.749 92.4643   4
  -1  -7 -16 256.235 124.344   5
   1   7 -16 211.546 118.393   6
   1  -7  15 1420.37 175.305   5
  -1  -7 -15 1677.68 158.735   9
  -1   7  15 1592.86 190.747   8
  -1  -7 -15 1219.41 207.147   5
   1   7 -15 1524.36 212.290   8
  -1  -7 -15 1490.32 180.934   4
   1  -7  15 1678.58 228.411   4
   1   7 -15 1427.76 205.719   6
   1  -7  14 2189.12 210.730   5
   1  -7  14 2268.14 254.089   4
  -1  -7 -14 2704.26 204.857   9
  -1  -7 -14 2297.61 265.795   5
   1   7 -14 2790.13 272.163   8
  -1   7  14 2503.15 235.963   8
  -1  -7 -14 2372.68 232.764   4
   1   7 -14 2183.32 255.025   6
   1  -7  13 2343.05 224.173   5
  -1  -7 -13 2523.40 277.919   5
  -1  -7 -13 2750.56 209.452   9
  -1   7  13 2477.34 237.276   8
   1   7 -13 2715.65 264.318   8
   1  -7  13 2288.27 260.713   4
  -1  -7 -13 2469.62 244.106   4
   1   7 -13 2615.68 273.432   6
  -1  -7 -12 1050.39 164.950   1
   1   7 -12 1017.22 176.884   6
  -1  -7 -12 1041.22 130.952   9
   1  -7  12 1120.71 158.235   5
  -1   7  12 942.323 152.211   8
  -1  -7 -12 1019.20 187.932   5
   1  -7  12 891.320 171.648   4
  -1  -7 -12 994.123 160.064   4
   1   7 -12 1206.56 180.653   8
  -1   7  11 1157.55 163.681   8
  -1  -7 -11 1318.24 183.393   4
  -1  -7 -11 1044.64 132.440   9
  -1  -7 -11 1089.95 190.752   5
   1  -7  11 1241.78 168.127   5
  -1  -7 -11 1095.23 163.135   1
   1  -7  11 1233.09 193.350   4
   1   7 -11 956.764 160.935   8
   1   7 -11 967.965 172.196   6
   1  -7  10 1070.17 162.953   5
  -1  -7 -10 919.403 128.363   9
  -1   7  10 946.906 156.585   8
  -1  -7 -10 1023.21 183.383   5
   1   7 -10 954.524 166.361   8
   1  -7  10 1171.73 195.500   4
   1   7 -10 978.867 182.364   6
  -1  -7 -10 1010.81 173.806   4
  -1  -7 -10 823.825 144.001   1
  -1  -7  -9 3284.48 263.127   1
  -1  -7  -9 3297.59 309.311   5
   1  -7   9 3278.76 265.041   5
  -1   7   9 3344.12 281.776   8
   1  -7   9 3873.04 329.352   4
  -1  -7  -9 2973.74 271.584   4
   1   7  -9 3864.38 303.417   8
   1   7  -9 3419.40 237.344   7
   1   7  -9 3572.64 312.829   6
  -1  -7  -8 3411.14 269.488   1
   1   7  -8 3822.51 291.231   8
  -1  -7  -8 3822.37 327.464   5
   1  -7   8 3309.54 274.544   5
  -1   7   8 3499.07 280.120   8
   1  -7   8 3552.94 317.736   4
  -1  -7  -8 3834.41 304.238   4
   1   7  -8 3819.00 251.563   7
   1   7  -7 1881.04 201.052   8
  -1  -7  -7 1822.66 200.715   1
   1  -7   7 1690.84 200.252   5
  -1   7   7 1701.83 198.816   8
  -1  -7  -7 1941.38 241.521   5
  -1  -7  -7 1942.90 222.132   4
   1   7  -7 1613.14 167.069   7
   1  -7   7 1706.75 220.559   4
   1   7  -6 967.196 132.184   7
  -1  -7  -6 863.830 173.072   5
  -1   7   6 808.397 142.870   8
   1  -7   6 1119.87 166.125   5
   1   7  -6 862.118 140.836   8
  -1  -7  -6 780.277 148.977   4
   1  -7   6 787.101 161.511   4
  -1  -7  -6 980.928 147.616   1
   1   7  -5 153.909 74.7901   7
  -1   7   5 76.8157 70.1216   8
   1  -7   5 346.271 112.086   5
  -1  -7  -5 116.911 89.5003   5
   1  -7   5 186.724 99.9552   4
  -1  -7  -5 173.706 99.8753   4
  -1  -7  -5 244.014 99.6004   1
   1   7  -5 207.102 90.7922   8
  -1   7   4 1470.78 184.856   8
  -1  -7  -4 1803.90 227.910   5
  -1  -7  -4 1856.34 186.151   1
   1  -7   4 1894.50 209.732   5
   1   7  -4 1787.79 178.929   7
   1   7  -4 2013.26 198.059   8
   1  -7   4 1808.77 224.927   4
  -1  -7  -4 1856.57 215.235   4
   1  -7   3 628.711 143.132   4
  -1  -7  -3 584.289 152.314   5
   1  -7   3 622.653 136.156   5
   1   7  -3 578.445 111.829   8
  -1  -7  -3 481.077 102.871   1
   1   7  -3 594.907 109.707   7
  -1   7   3 507.874 121.753   8
  -1  -7  -3 721.697 146.679   4
  -1   7   2 604.802 131.759   8
  -1  -7  -2 885.685 132.680   1
   1   7  -2 655.460 116.925   8
   1  -7   2 678.954 137.612   5
  -1  -7  -2 655.675 152.212   5
   1  -7   2 714.492 149.632   4
   1   7  -2 937.605 136.286   7
  -1  -7  -2 632.384 137.977   4
  -1  -7  -1 418.465 102.638   1
  -1   7   1 506.338 120.956   8
   1  -7   1 681.826 154.215   4
   1   7  -1 430.961 95.7260   8
   1   7  -1 560.259 108.445   7
  -1  -7  -1 454.336 132.026   5
   1  -7   1 553.497 126.346   5
  -1  -7  -1 466.074 126.406   4
  -1  -7   0-107.261 88.8458   4
   1  -7   0-51.2426 80.9660   5
  -1  -7   0-7.84119 97.6620   5
   1   7   0 95.2125 62.1983   8
  -1   7   0-39.2381 80.6052   8
   1  -7   0-61.6952 92.2385   4
   1   7   0 36.1342 70.1629   7
  -1  -7   1 404.980 122.966   4
   1   7   1 415.087 89.6827   8
   1  -7  -1 669.050 140.538   5
  -1  -7   1 416.134 110.874   5
  -1   7  -1 374.984 113.556   8
   1   7   1 476.455 109.039   7
  -1  -7   2 921.388 161.698   4
   1  -7  -2 721.405 150.917   5
   1   7   2 656.088 111.080   8
  -1   7  -2 534.609 118.247   8
   1   7   2 671.470 118.126   7
  -1  -7   2 732.980 147.758   5
  -1  -7   3 707.461 144.113   4
  -1   7  -3 785.037 146.182   8
   1   7   3 731.071 112.652   8
   1  -7  -3 753.194 159.921   5
  -1  -7   3 598.255 145.213   5
   1   7   3 555.329 105.927   2
   1   7   4 1817.37 179.492   2
  -1  -7   4 2055.47 231.101   4
  -1   7  -4 1864.16 217.807   8
   1   7   4 1696.92 162.844   8
  -1  -7   4 1627.95 210.889   5
   1  -7  -4 2027.12 230.919   5
  -1  -7   5 236.132 109.185   4
   1  -7  -5 132.158 102.654   5
   1   7   5 191.571 73.3626   2
  -1   7  -5 109.696 86.9443   8
   1   7   5 250.734 73.9791   8
   1  -7  -5 214.577 94.6070   1
  -1  -7   5 251.488 111.410   5
   1  -7  -6 975.707 103.170   9
   1   7   6 973.291 160.404   3
   1  -7  -6 757.540 153.408   5
  -1  -7   6 808.900 155.752   4
  -1   7  -6 959.407 168.668   8
   1   7   6 901.103 134.275   2
   1  -7  -6 766.260 145.601   1
  -1  -7   7 1752.71 217.551   4
   1  -7  -7 1943.99 136.390   9
   1   7   7 1792.77 213.877   3
   1  -7  -7 1749.88 222.029   5
   1  -7  -7 1916.08 223.487   1
  -1   7  -7 1871.53 223.931   8
   1   7   7 2194.48 202.109   2
   1   7   8 3768.66 274.963   2
   1  -7  -8 3899.01 239.814   7
   1  -7  -8 3489.63 311.549   5
   1  -7  -8 3613.30 301.831   1
  -1   7  -8 4015.33 328.498   8
  -1  -7   8 3445.01 308.383   4
   1  -7  -8 3821.25 182.937   9
   1   7   8 4499.56 331.574   3
   1  -7  -9 3546.16 165.513   9
   1  -7  -9 3600.38 306.454   1
   1  -7  -9 3779.72 324.961   5
  -1  -7   9 2769.70 279.055   4
  -1   7  -9 3517.75 308.672   8
   1  -7  -9 3694.42 237.500   7
   1   7   9 3544.76 300.667   3
  -1  -7  10 889.631 169.610   4
   1   7  10 957.546 170.129   3
   1  -7 -10 1083.12 179.336   1
   1  -7 -10 987.521 181.163   5
   1  -7 -10 1031.97 79.3410   9
   1  -7 -10 898.985 125.299   7
  -1   7 -10 1063.32 184.159   8
  -1  -7  11 997.878 167.482   4
   1  -7 -11 1107.46 185.063   1
   1  -7 -11 1184.59 74.2536   9
   1  -7 -11 1167.54 71.2862   9
  -1   7 -11 1261.68 204.947   8
   1   7  11 999.201 174.319   3
   1  -7 -11 1163.26 198.299   5
   1  -7 -11 1145.30 140.042   7
  -1  -7  12 921.212 170.817   4
   1  -7 -12 1060.12 192.327   5
   1   7  12 772.324 148.318   3
  -1   7 -12 924.844 173.661   8
   1  -7 -12 917.990 133.803   7
   1  -7 -12 1170.56 192.601   1
   1  -7 -13 2457.88 270.755   5
   1  -7 -13 2611.83 269.184   1
   1  -7 -13 2489.61 211.844   7
  -1  -7  13 2499.44 267.532   4
  -1   7 -13 2526.79 278.401   8
   1   7  13 2168.72 243.415   3
  -1   7 -14 2477.20 276.540   8
   1  -7 -14 2320.37 252.846   1
   1  -7 -14 2557.62 278.460   5
   1  -7 -14 2603.33 219.424   7
  -1  -7  14 2399.01 260.724   4
   1   7  14 2312.71 252.836   3
  -1   7 -15 1555.08 224.764   8
  -1  -7  15 1215.64 193.024   4
   1  -7 -15 1465.64 215.828   1
   1  -7 -15 1469.29 227.545   5
   1   7  15 1041.26 105.482   8
   1   7  15 1517.98 208.196   3
   1  -7 -15 1562.50 174.853   7
  -1  -7  16 144.734 111.726   4
   1   7  16 76.2788 76.3001   3
   1  -7 -16 246.729 134.675   5
   1  -7 -16 101.844 105.702   1
   1   7  16 154.926 47.6923   8
  -1   7 -16 109.033 119.494   8
   1  -7 -17 4189.89 368.461   5
   1   7  17 3936.94 280.710   4
   1  -7 -17 3743.95 336.263   1
  -1   7 -17 5016.71 397.716   8
   1   7  17 3963.93 196.865   8
  -1  -7  17 3794.34 334.888   4
   1   7  17 3584.86 325.764   3
  -1  -7  18 58.0363 84.1850   4
   1   7  18 237.237 127.116   3
   1  -7 -18 193.463 111.509   1
   1   7  18 143.263 43.2892   8
   1  -7 -18 439.389 157.340   5
   1   7  18 310.391 89.8808   4
  -1   7 -18 340.383 155.339   8
   1  -7 -19 2642.28 301.726   5
   1   7  19 2355.38 145.457   8
   1  -7 -19 2625.84 287.468   1
   1   7  19 2582.60 217.586   4
  -1  -7  19 2463.21 274.428   4
  -1   7 -19 2592.41 298.974   8
   1   7  19 2178.95 266.246   3
   1  -7 -20 490.926 154.998   1
  -1  -7  20 647.085 157.642   4
   1  -7 -20 723.483 175.011   5
  -1   7 -20 794.733 188.212   8
   1   7  20 556.728 73.1076   8
   1   7  20 402.790 145.757   3
  -1  -7  21-44.4744 79.3174   4
  -1   7 -21 34.1362 115.154   8
   1  -7 -21 80.4327 103.389   5
   1   7  21 42.7037 80.6035   3
   1   7  21 17.5666 29.1932   8
   1  -7 -21-54.7660 80.0061   1
  -1  -7  22 1455.96 222.386   4
   1  -7 -22 1742.46 262.761   5
   1   7  22 1217.24 205.251   3
   1  -7 -22 1750.17 247.491   1
  -1   7 -22 1696.90 248.740   8
   1  -7 -23 2296.52 274.950   1
   1  -7 -23 2317.94 287.821   5
  -1  -7  23 2388.93 284.501   4
   1   7  23 2436.87 288.455   3
  -1   7 -23 3082.32 331.293   8
   1   7  24 341.745 137.933   3
  -1  -7  24 243.107 117.835   4
   1  -7 -24 257.386 131.307   5
  -1   7 -24 476.998 152.622   8
   1  -7 -24 297.121 139.425   1
  -1  -7  25 2009.02 257.009   4
   1  -7 -25 1822.26 265.050   5
  -1   7 -25 1907.06 273.055   8
   1   7  25 1585.22 241.669   3
   1  -7 -25 1970.12 259.583   1
   1   7  26 731.727 179.671   3
   1  -7 -26 754.567 191.838   5
  -1  -7  26 804.753 178.038   4
  -1   7 -26 851.537 190.036   8
   1  -7 -26 615.658 160.973   1
  -1  -7  27 471.397 142.795   4
   1  -7 -27 215.488 126.666   5
   1   7  27 423.667 154.349   3
  -1   7 -27 144.972 118.569   8
   1  -7 -27 87.8918 91.3167   1
  -1  -7  28 205.334 112.027   4
   1   7  28 175.235 134.026   3
   1  -7 -28 236.662 133.166   5
  -1   7 -28 395.602 157.818   8
  -1  -7  29 195.131 126.478   4
   1   7  29-50.2824 107.876   3
   1  -7 -29 22.5578 90.0382   5
  -1   7 -29 22.0432 96.8797   8
   1   7  30 964.600 200.298   3
   1  -7 -30 730.553 191.738   5
  -1   7 -30 843.556 208.955   8
  -1  -7  30 698.946 159.171   4
  -1  -7  31 316.360 118.048   4
   1   7  31 501.952 163.392   3
  -1   7 -31 480.552 181.679   8
   1  -7 -31 527.059 169.515   5
  -1  -7  32 202.473 106.338   4
  -1   7 -32 232.400 116.676   8
   1   7  32 360.892 134.731   3
   1  -7 -32 116.054 105.706   5
  -1  -7  33 139.787 92.9967   4
   1   7  33 172.416 127.210   3
   1  -7 -33 263.210 152.822   5
  -1   7 -33 147.495 116.577   8
   1   7  34 41.1720 82.6588   3
   1  -7 -34 109.877 110.674   5
  -1   7 -34 203.661 141.900   8
  -1  -7  35 299.283 123.876   4
   1  -7 -35-25.2726 116.189   5
  -1  -7  36 870.693 194.943   4
  -1  -7  37-41.7036 90.4371   4
  -1  -7  38 215.933 113.672   4
  -1  -7  39-335.761 142.219   4
   1  -8  35 1011.22 212.814   4
   1  -8  34 844.179 198.060   4
   1  -8  33 1857.52 270.198   4
   1  -8  32 1476.07 258.302   9
   1  -8  32 1026.72 211.577   4
   1   8 -32 1081.32 194.124   6
  -1  -8 -31 410.350 172.743   5
   1  -8  31 414.896 172.009   9
   1  -8  31 95.6007 123.062   4
   1   8 -31 267.376 115.729   6
  -1  -8 -30 1160.30 232.596   5
   1   8 -30 1186.98 231.235   8
   1  -8  30 1151.13 215.332   4
   1   8 -30 967.766 185.670   6
   1  -8  30 976.098 214.037   9
  -1  -8 -29 1375.36 250.002   5
  -1   8  29 1483.32 262.683   3
   1  -8  29 1693.47 258.955   9
  -1   8  29 1426.71 197.012   8
   1   8 -29 1670.43 270.001   8
   1  -8  29 1781.20 260.560   4
   1   8 -29 1417.01 209.799   6
  -1   8  28 289.085 97.5891   8
  -1   8  28 106.377 118.778   3
  -1  -8 -28 117.876 117.750   5
   1   8 -28 286.323 148.491   8
   1  -8  28 248.351 104.011   4
   1   8 -28 213.560 102.647   6
  -1   8  27 65.8681 111.100   3
  -1  -8 -27 287.823 156.496   5
  -1   8  27-13.8076 69.9241   8
   1   8 -27 228.636 154.147   8
   1  -8  27 59.2876 89.0974   4
   1   8 -27 144.762 107.147   6
  -1   8  26 3185.85 283.039   8
  -1  -8 -26 3473.25 379.289   5
   1   8 -26 2588.58 326.023   8
   1  -8  26 2615.19 311.895   4
   1   8 -26 2758.77 298.811   6
  -1   8  26 2743.03 327.147   3
   1  -8  25 333.815 139.600   4
   1  -8  25 316.682 104.487   5
  -1   8  25 313.919 133.709   3
  -1   8  25 313.242 114.502   8
  -1  -8 -25 482.200 189.744   5
   1   8 -25 448.720 168.036   8
   1   8 -25 401.750 136.425   6
   1  -8  24 2861.72 321.082   4
  -1  -8 -24 2848.16 338.557   5
   1  -8  24 3350.82 269.259   5
  -1   8  24 3369.20 289.500   8
   1   8 -24 3442.53 357.636   8
   1   8 -24 3313.96 325.758   6
  -1   8  24 2627.90 319.925   3
  -1   8  23 979.738 201.781   3
  -1  -8 -23 790.946 191.024   5
  -1   8  23 909.434 169.968   8
   1  -8  23 669.537 128.613   5
   1   8 -23 968.426 197.608   8
   1  -8  23 753.392 183.514   4
   1   8 -23 823.930 171.716   6
  -1   8  22 526.714 130.547   8
   1  -8  22 413.851 107.970   5
  -1   8  22 455.964 149.870   3
   1   8 -22 483.112 152.892   8
   1  -8  22 545.782 159.805   4
   1   8 -22 389.723 148.079   6
  -1  -8 -22 510.895 166.698   5
   1   8 -21 34.0749 99.3580   8
  -1   8  21 299.544 139.815   3
   1  -8  21 110.720 82.6964   5
  -1  -8 -21 93.9481 118.811   5
   1  -8  21 195.938 111.738   4
   1   8 -21 125.680 107.624   6
  -1   8  21 70.7660 68.8993   8
  -1  -8 -20 811.031 191.568   5
   1   8 -20 963.407 180.908   6
  -1   8  20 745.118 148.741   8
   1  -8  20 815.801 146.255   5
   1   8 -20 718.478 169.382   8
   1  -8  20 989.085 187.217   4
  -1  -8 -19 221.072 111.013   5
   1   8 -19 145.770 89.3395   8
  -1   8  19 179.742 87.1864   8
   1  -8  19 273.013 98.3854   5
   1  -8  19 467.520 141.728   4
   1   8 -19 160.311 98.1919   6
   1  -8  18 118.710 89.7868   4
   1   8 -18-20.5338 97.2712   6
  -1   8  18-43.1489 75.7948   8
  -1  -8 -18 18.3078 83.8495   5
   1  -8  18 15.3031 63.4695   5
  -1  -8 -18-131.136 99.0498   4
   1   8 -18-70.5356 95.9371   8
  -1  -8 -18 34.2143 96.4232   1
  -1   8  17 441.766 116.489   8
   1   8 -17 308.316 127.401   8
   1  -8  17 445.431 117.051   5
  -1  -8 -17 433.316 153.204   5
  -1  -8 -17 156.126 104.374   1
  -1  -8 -17 203.085 90.6890   4
   1  -8  17 669.555 165.751   4
  -1  -8 -16 319.317 129.588   5
  -1  -8 -16 318.806 95.1226   4
   1  -8  16 477.860 151.207   4
   1  -8  16 190.649 83.8332   5
  -1   8  16 215.154 90.4767   8
  -1  -8 -16 222.183 106.012   1
   1   8 -16 141.882 99.0744   8
   1   8 -15 464.584 136.732   8
  -1   8  15 362.519 109.078   8
   1  -8  15 494.095 119.113   5
  -1  -8 -15 500.875 146.245   5
  -1  -8 -15 478.411 126.206   4
   1  -8  15 560.252 167.358   4
  -1  -8 -15 390.748 121.420   1
  -1  -8 -14 1544.77 212.978   1
  -1   8  14 1231.07 175.975   8
  -1  -8 -14 1016.84 206.874   5
   1  -8  14 1034.76 166.238   5
   1   8 -14 1043.72 188.618   8
  -1  -8 -14 964.765 160.291   4
   1   8 -14 1283.22 151.474   7
   1  -8  14 1435.44 221.987   4
  -1  -8 -13 17.2485 84.5194   1
  -1  -8 -13-27.4545 101.165   5
  -1   8  13 45.0584 79.1645   8
   1  -8  13 64.2001 76.5450   5
   1   8 -13 149.484 108.957   8
   1  -8  13 93.2171 89.7857   4
   1   8 -13 25.3815 67.0467   7
  -1  -8 -13 58.3541 85.5860   4
  -1  -8 -12 1309.76 217.355   5
   1  -8  12 1865.29 216.881   5
  -1   8  12 1685.00 205.373   8
   1   8 -12 1452.11 212.894   8
  -1  -8 -12 1594.37 208.703   1
   1   8 -12 1706.45 184.282   7
   1  -8  12 1911.06 260.243   4
  -1  -8 -12 1412.76 202.160   4
  -1   8  11 2053.40 225.393   8
  -1  -8 -11 1533.96 238.951   5
  -1  -8 -11 1662.22 208.605   1
   1  -8  11 1684.79 208.021   5
   1   8 -11 1509.10 213.652   8
   1  -8  11 1594.16 235.519   4
   1   8 -11 1766.84 175.746   7
  -1  -8 -11 1880.26 227.342   4
   1  -8  10 851.371 155.582   5
  -1  -8 -10 823.106 161.632   1
  -1   8  10 853.306 154.054   8
  -1  -8 -10 839.106 193.522   5
   1   8 -10 871.577 166.046   8
   1  -8  10 753.382 164.176   4
   1   8 -10 990.906 136.874   7
  -1  -8 -10 896.370 171.970   4
  -1   8   9 2780.81 263.431   8
  -1  -8  -9 2473.42 246.494   1
   1  -8   9 2295.59 243.595   5
  -1  -8  -9 2033.62 265.915   5
   1   8  -9 2342.61 252.293   8
  -1  -8  -9 2249.17 256.716   4
   1   8  -9 2544.48 213.635   7
   1  -8   9 2139.21 268.340   4
  -1   8   8 769.408 150.201   8
   1  -8   8 1144.94 180.072   5
  -1  -8  -8 836.259 190.106   5
   1   8  -8 1199.55 182.847   8
   1  -8   8 910.017 178.113   4
   1   8  -8 979.352 136.334   7
  -1  -8  -8 1029.77 180.822   4
  -1  -8  -8 1022.78 165.662   1
  -1  -8  -7 182.169 87.4952   1
  -1   8   7 230.081 101.488   8
  -1  -8  -7 177.296 117.387   5
   1   8  -7 218.722 69.1921   7
   1   8  -7 149.997 89.6724   8
   1  -8   7 319.777 115.351   5
   1  -8   7 251.426 118.978   4
  -1  -8  -7 211.674 105.234   4
  -1   8   6 115.880 80.8818   8
   1  -8   6 157.357 103.653   4
  -1  -8  -6-10.4834 86.0190   5
  -1  -8  -6-60.7864 75.6903   1
   1   8  -6 59.3845 76.5452   7
  -1  -8  -6-9.59295 79.0877   4
   1   8  -6-35.8356 65.0032   8
   1  -8   6 84.0447 93.2136   5
  -1  -8  -5 1687.61 197.108   1
   1   8  -5 2015.56 220.049   8
  -1  -8  -5 2135.57 268.530   5
  -1   8   5 1781.57 218.021   8
   1  -8   5 2001.63 232.916   5
  -1  -8  -5 2099.41 249.926   4
   1   8  -5 2068.02 194.109   7
   1  -8   5 1972.85 254.895   4
   1   8  -4 2824.66 252.230   8
  -1  -8  -4 2211.63 276.483   5
  -1   8   4 2823.38 270.051   8
  -1  -8  -4 2816.42 252.275   1
   1  -8   4 2540.38 281.979   4
  -1  -8  -4 2714.84 281.918   4
   1   8  -4 3365.00 249.206   7
   1  -8   4 2532.55 265.681   5
   1  -8   3 120.054 103.069   5
  -1   8   3 273.030 111.389   8
   1   8  -3 102.198 87.5644   8
  -1  -8  -3 44.0625 94.5236   5
  -1  -8  -3 290.090 138.138   4
   1  -8   3 141.477 130.375   4
   1   8  -3 427.053 111.971   7
  -1  -8  -3 380.643 118.151   1
  -1  -8  -2 5312.79 415.326   5
   1   8  -2 4959.22 328.202   8
  -1   8   2 4585.18 348.669   8
   1  -8   2 4807.64 393.422   4
   1   8  -2 5640.69 341.703   7
  -1  -8  -2 4960.24 387.829   4
   1  -8   2 5503.46 388.596   5
   1  -8   1 8585.43 497.166   5
  -1  -8  -1 8767.62 534.642   5
   1   8  -1 8439.75 428.424   8
  -1   8   1 7240.29 449.901   8
   1  -8   1 8356.61 518.038   4
  -1  -8  -1 8521.95 508.152   4
   1  -8   0 2355.86 272.533   5
  -1  -8   0 2315.71 288.622   5
  -1   8   0 2504.99 263.789   8
   1   8   0 2380.22 222.363   8
  -1  -8   0 2796.58 298.959   4
  -1   8  -1 7490.62 457.299   8
  -1  -8   1 8644.29 526.054   5
   1   8   1 8466.44 415.323   8
   1  -8  -1 7786.45 480.818   5
  -1  -8   1 7952.76 494.647   4
   1  -8  -2 5087.10 391.942   5
  -1   8  -2 4777.97 362.596   8
  -1  -8   2 4964.82 398.548   5
   1   8   2 4764.16 303.830   8
  -1  -8   2 4091.29 357.735   4
  -1  -8   3 411.864 156.699   5
   1   8   3 147.655 68.1364   8
   1  -8  -3 158.822 125.680   5
  -1   8  -3 154.126 84.0251   8
  -1  -8   3 394.530 154.100   4
   1  -8  -4 2526.35 283.998   5
  -1  -8   4 2702.07 292.662   5
   1   8   4 2893.16 229.299   8
  -1   8  -4 2259.03 253.394   8
  -1  -8   4 2812.21 294.019   4
   1   8   5 2257.78 252.085   3
  -1   8  -5 2113.16 252.128   8
   1  -8  -5 1913.25 157.594   9
   1  -8  -5 1737.68 238.870   5
   1   8   5 1839.71 182.490   8
  -1  -8   5 1928.38 248.755   5
  -1  -8   5 1852.64 244.587   4
   1  -8  -6 74.6398 47.6169   9
   1   8   6 189.071 97.8235   3
   1  -8  -6-63.6994 84.5666   5
   1   8   6 118.325 61.3292   8
  -1   8  -6 17.5367 82.0381   8
  -1  -8   6-36.8286 83.3345   5
  -1  -8   6 109.420 111.217   4
   1  -8  -7 218.395 114.706   1
   1  -8  -7 143.968 51.5802   9
   1   8   7 168.811 102.882   3
  -1   8  -7 232.854 118.181   8
  -1  -8   7 56.4220 79.4687   5
   1  -8  -7 267.360 132.045   5
   1   8   7 227.213 77.0834   8
  -1  -8   7 272.572 124.797   4
  -1  -8   8 994.898 187.578   4
  -1  -8   8 1035.56 191.747   5
   1  -8  -8 969.420 188.658   1
   1   8   8 1063.24 190.505   3
   1   8   8 847.655 122.419   8
   1  -8  -8 954.868 98.7095   9
  -1   8  -8 997.060 185.371   8
   1  -8  -8 1221.96 218.391   5
   1  -8  -9 2575.80 275.326   1
  -1  -8   9 2095.11 260.002   4
   1   8   9 2350.96 191.457   8
   1  -8  -9 2337.29 281.813   5
  -1   8  -9 2412.75 277.661   8
  -1  -8   9 2164.03 261.518   5
   1   8   9 2385.16 270.151   3
  -1  -8  10 923.136 186.623   4
  -1   8 -10 796.931 176.028   8
  -1  -8  10 958.888 186.380   5
   1   8  10 922.375 176.268   3
   1  -8 -10 1065.33 185.036   1
   1   8  10 824.654 116.714   8
   1  -8 -10 964.604 188.369   5
  -1  -8  11 1718.44 238.817   4
   1   8  11 1528.16 150.865   8
   1  -8 -11 1646.98 228.776   1
   1  -8 -11 1868.44 252.406   5
  -1   8 -11 1765.82 245.251   8
   1   8  11 2033.09 253.551   3
  -1  -8  12 1152.24 200.160   4
   1   8  12 1309.82 202.913   3
   1  -8 -12 1733.91 248.029   5
   1  -8 -12 1559.41 223.696   1
  -1   8 -12 2039.91 257.991   8
  -1  -8  13-46.9179 80.2934   4
   1   8  13 186.307 112.691   3
   1  -8 -13 163.112 118.572   1
   1  -8 -13-13.6480 102.763   5
  -1   8 -13 8.80571 91.7369   8
  -1  -8  14 1073.42 191.800   4
   1   8  14 1307.12 201.903   3
   1  -8 -14 1294.23 210.779   1
   1  -8 -14 1512.09 244.192   5
  -1   8 -14 1304.19 220.444   8
  -1  -8  15 763.015 173.873   4
   1  -8 -15 486.841 139.226   1
  -1   8 -15 667.263 170.001   8
   1   8  15 417.936 132.806   3
   1  -8 -15 852.314 191.268   5
  -1  -8  16 250.604 121.473   4
   1   8  16-48.2402 87.3739   3
   1  -8 -16 355.680 147.750   5
  -1   8 -16 114.167 111.657   8
   1  -8 -16 488.258 146.075   1
  -1  -8  17 275.228 112.142   4
   1   8  17 231.717 107.464   3
  -1   8 -17 407.759 152.621   8
   1  -8 -17 198.981 115.456   5
   1  -8 -17 190.119 93.5109   1
  -1  -8  18-67.4367 98.9879   4
   1  -8 -18 128.360 90.7785   5
   1  -8 -18 15.8632 80.7237   1
   1   8  18 188.563 124.871   3
  -1   8 -18 178.638 129.364   8
  -1  -8  19 182.231 107.243   4
   1  -8 -19 202.039 112.138   1
   1  -8 -19 335.124 136.007   5
  -1   8 -19 265.357 140.947   8
   1   8  19 404.763 152.215   3
  -1  -8  20 960.994 205.378   4
   1   8  20 1199.49 212.451   3
   1  -8 -20 971.755 195.558   1
   1  -8 -20 1040.77 215.457   5
  -1   8 -20 1128.64 222.476   8
  -1  -8  21 192.839 138.430   4
   1  -8 -21 273.550 153.630   5
   1   8  21-25.7934 81.8187   3
   1  -8 -21 344.929 146.727   1
  -1  -8  22 850.976 189.925   4
   1  -8 -22 552.956 159.503   1
   1   8  22 571.709 160.569   3
   1  -8 -22 427.775 159.706   5
  -1   8 -22 495.762 166.878   8
  -1  -8  23 1035.74 214.524   4
  -1   8 -23 1185.12 229.997   8
   1  -8 -23 667.069 175.926   1
   1   8  23 902.003 195.038   3
   1  -8 -23 1030.39 226.019   5
   1  -8 -24 3662.18 392.360   5
  -1   8 -24 3162.28 363.529   8
   1  -8 -24 3682.57 373.365   1
  -1  -8  24 3164.02 343.033   4
   1   8  24 3441.95 366.038   3
   1   8  25 477.524 153.615   3
   1  -8 -25 375.100 164.519   1
   1  -8 -25 250.936 153.415   5
  -1   8 -25 543.301 192.532   8
  -1  -8  25 544.981 161.464   4
   1  -8 -26 3797.81 379.295   1
   1  -8 -26 2718.90 344.826   5
  -1  -8  26 2966.99 340.455   4
   1   8  26 2856.82 335.924   3
  -1   8 -26 3357.38 380.889   8
   1   8  27 204.824 147.206   3
   1  -8 -27 27.0573 80.5136   1
   1  -8 -27 86.5536 125.031   5
  -1   8 -27 139.713 153.116   8
  -1  -8  27-142.667 105.665   4
  -1  -8  28 73.7121 106.441   4
   1   8  28 460.912 167.064   3
  -1   8 -28 292.250 154.022   8
   1  -8 -28 435.187 171.353   5
   1  -8 -28 307.723 130.071   1
  -1  -8  29 1670.61 258.111   4
   1  -8 -29 1636.82 278.797   5
   1   8  29 1349.79 246.833   3
   1  -8 -29 1444.46 244.560   1
  -1   8 -29 1051.78 232.735   8
  -1  -8  30 1288.32 230.586   4
   1  -8 -30 1253.95 230.507   1
  -1  -8  31 277.103 118.146   4
   1  -9  27 358.208 143.623   9
  -1  -9 -27 194.174 114.266   1
   1  -9  26 79.4817 93.5053   9
  -1  -9 -26 177.373 102.537   1
   1  -9  25 187.925 104.746   9
   1   9 -25 90.3006 104.959   8
  -1  -9 -25 75.3500 94.3641   1
   1   9 -24 181.918 122.703   8
  -1  -9 -24 23.0343 91.4439   1
  -1   9  23 112.252 72.1784   8
   1   9 -23 12.2935 102.010   8
   1  -9  23 77.8345 94.7243   4
  -1  -9 -23 33.8151 99.4978   1
   1  -9  22 7.66064 83.1862   4
  -1   9  22 120.857 66.0355   8
  -1  -9 -22 226.380 116.881   5
   1  -9  22 117.449 85.4869   5
   1   9 -22 37.3059 92.9725   8
  -1  -9 -22-62.8179 103.897   1
  -1   9  21-34.0795 79.3639   8
  -1  -9 -21 230.029 120.187   5
   1  -9  21 139.242 89.9086   5
   1   9 -21-44.1806 99.3683   8
   1  -9  21 54.9552 81.3694   4
  -1  -9 -21 13.4738 90.0263   1
  -1  -9 -20 661.297 169.875   1
  -1  -9 -20 591.746 174.965   5
  -1   9  20 909.105 218.562   3
  -1   9  20 658.084 145.690   8
   1  -9  20 599.882 136.224   5
   1   9 -20 600.986 157.773   8
   1  -9  20 628.947 170.640   4
  -1  -9 -19 669.359 165.877   1
  -1  -9 -19 603.587 175.055   5
   1  -9  19 578.325 169.088   4
  -1   9  19 758.691 150.993   8
   1  -9  19 487.825 127.761   5
   1   9 -19 531.943 151.498   8
   1  -9  18 105.777 96.5342   5
  -1  -9 -18 92.0172 95.5753   1
  -1   9  18 54.4183 68.9451   8
  -1  -9 -18 296.665 145.448   5
   1   9 -18 269.841 139.457   8
   1  -9  18 220.817 136.662   4
   1  -9  17 2255.75 297.754   4
  -1  -9 -17 2139.91 267.313   1
  -1   9  17 1933.36 232.992   8
  -1  -9 -17 2700.91 334.495   5
   1  -9  17 1708.33 220.121   5
   1   9 -17 2238.18 291.499   8
  -1  -9 -16 122.343 103.633   1
   1   9 -16 127.061 112.795   8
  -1   9  16 122.043 91.8898   8
   1  -9  16 67.5902 76.1489   5
  -1  -9 -16-47.4175 77.8647   4
   1  -9  16 104.024 127.381   4
  -1  -9 -16 7.24952 99.2522   5
  -1  -9 -15 403.889 135.819   1
  -1   9  15 407.153 114.959   8
  -1  -9 -15 144.009 102.475   5
   1  -9  15 312.514 117.949   5
   1   9 -15 132.613 89.9589   8
  -1  -9 -15 349.514 117.141   4
   1  -9  15 170.310 106.903   4
  -1  -9 -14-2.28061 87.7714   1
   1  -9  14-12.2987 79.7604   4
  -1  -9 -14 9.46035 95.9583   5
  -1   9  14 51.2559 77.4215   8
   1  -9  14-29.2124 68.6622   5
   1   9 -14-14.9718 98.4450   8
  -1  -9 -14 134.455 91.2202   4
   1   9 -13 298.961 118.326   8
  -1   9  13-50.4793 78.1670   8
  -1  -9 -13 72.5812 114.113   5
   1  -9  13 105.391 94.0833   5
  -1  -9 -13-28.0753 76.2568   1
   1  -9  13 37.8219 95.5133   4
  -1  -9 -13-56.7331 107.405   4
  -1  -9 -12 63.2948 90.1897   5
   1  -9  12 71.5208 84.2880   5
  -1   9  12 79.6979 87.5799   8
   1   9 -12 33.1409 85.7567   8
   1  -9  12-40.9654 93.9944   4
  -1  -9 -12 19.1074 73.1565   4
  -1  -9 -12 174.094 97.2234   1
   1   9 -11 49.3179 96.2153   8
  -1  -9 -11-83.2155 81.7381   1
  -1   9  11 80.9064 80.2990   8
   1  -9  11 72.2388 81.9813   5
  -1  -9 -11 89.7352 92.0836   5
   1  -9  11 57.2995 103.470   4
  -1  -9 -11-13.1660 81.9196   4
  -1  -9 -10 410.885 139.706   4
  -1   9  10 423.560 119.256   8
  -1  -9 -10 471.726 172.376   5
  -1  -9 -10 513.996 137.940   1
   1  -9  10 513.636 141.528   5
   1   9 -10 669.721 157.473   8
   1  -9  10 556.968 169.475   4
  -1   9   9 185.263 118.756   8
  -1  -9  -9 128.293 112.658   5
   1  -9   9 150.347 98.2622   5
   1   9  -9 147.409 96.5783   8
  -1  -9  -9 248.432 106.821   1
   1  -9   9 186.972 125.218   4
  -1  -9  -9 339.208 133.916   4
   1  -9   8 1878.48 266.041   4
  -1   9   8 2078.77 243.630   8
  -1  -9  -8 2175.52 236.914   1
  -1  -9  -8 2005.04 276.584   5
  -1  -9  -8 2389.43 282.969   4
   1  -9   8 1835.29 234.305   5
   1   9  -8 2085.84 244.087   8
  -1  -9  -7 129.271 99.2595   1
  -1   9   7 54.0049 76.8312   8
  -1  -9  -7 136.630 102.235   5
   1   9  -7 80.3045 80.3091   8
   1  -9   7 264.936 121.614   5
   1  -9   7 0.54232 102.698   4
  -1  -9  -7 170.606 101.718   4
   1  -9   6 146.386 102.473   5
  -1  -9  -6 24.2387 104.290   5
  -1   9   6 225.982 104.659   8
   1   9  -6-11.1594 63.7355   8
   1  -9   6 177.282 139.393   4
  -1  -9  -6 401.133 123.831   1
  -1  -9  -6 109.120 104.387   4
   1  -9   5 221.976 109.250   5
  -1  -9  -5 229.251 151.641   5
  -1   9   5 33.0751 79.4063   8
   1   9  -5 28.6717 71.3002   8
   1  -9   5 90.5664 106.765   4
  -1  -9  -5 80.0084 78.1969   4
   1  -9   4 1731.98 236.697   5
   1   9  -4 1670.68 208.304   8
  -1   9   4 1757.07 227.553   8
  -1  -9  -4 2049.08 282.521   5
   1  -9   4 1532.87 237.485   4
  -1  -9  -4 1400.85 225.166   4
  -1  -9  -3 510.241 166.794   5
   1   9  -3 257.331 103.174   8
  -1   9   3 397.363 124.651   8
  -1  -9  -3 137.005 116.876   4
   1  -9   3 328.436 115.090   5
  -1   9   2 335.994 116.677   8
   1   9  -2 296.196 93.2827   8
   1  -9   2 461.215 140.381   5
  -1  -9  -2 564.731 166.969   5
  -1  -9  -2 505.076 147.549   4
  -1   9   1 1319.78 202.646   8
   1   9  -1 1796.24 206.959   8
  -1  -9  -1 1700.53 252.781   5
  -1  -9  -1 1575.04 235.661   4
   1  -9   1 1581.43 226.853   5
  -1   9   0-17.3585 81.5811   8
   1   9   0-84.6883 71.2654   8
   1  -9   0 11.7225 87.0013   5
  -1  -9   0-48.0498 84.0330   5
  -1  -9   0 129.153 110.866   4
  -1  -9   1 1503.72 236.976   4
   1   9   1 1729.62 199.912   8
   1  -9  -1 1504.59 168.057   9
  -1  -9   1 1795.97 257.554   5
   1  -9  -1 1685.04 239.690   5
  -1   9  -1 1415.96 215.049   8
  -1  -9   2 338.108 125.409   4
   1   9   2 322.152 100.573   8
   1  -9  -2 473.343 148.389   5
  -1   9  -2 354.568 137.960   8
  -1  -9   2 390.531 144.031   5
   1   9   3 431.969 102.479   8
  -1   9  -3 344.546 125.866   8
   1  -9  -3 517.620 147.341   5
  -1  -9   3 313.410 142.765   4
  -1  -9   3 517.336 171.314   5
  -1  -9   4 1621.22 252.792   5
   1   9   4 1318.86 167.818   8
   1  -9  -4 1877.38 254.463   5
  -1   9  -4 1932.55 252.202   8
  -1  -9   4 1952.41 266.698   4
   1   9   4 2037.56 253.856   3
   1  -9  -5 327.990 136.949   5
  -1   9  -5 135.924 111.838   8
   1   9   5-60.7430 66.9041   8
  -1  -9   5 121.150 94.1345   5
   1   9   5 183.017 120.686   3
  -1  -9   5-64.9646 103.540   4
   1  -9  -6 161.718 104.237   5
  -1  -9   6 41.7795 89.8316   5
   1   9   6 264.210 115.382   3
  -1   9  -6 44.5347 99.6776   8
   1   9   6 47.7127 55.1349   8
  -1  -9   6 102.646 116.270   4
  -1  -9   7 299.689 136.650   5
   1   9   7 234.089 127.909   3
   1  -9  -7 155.340 118.130   5
   1   9   7 257.667 83.1001   8
  -1   9  -7 315.907 135.941   8
  -1  -9   7 170.703 102.625   4
   1  -9  -8 2313.65 296.177   5
  -1  -9   8 1889.36 256.303   5
  -1   9  -8 2199.45 276.846   8
   1   9   8 2361.52 209.896   8
  -1  -9   8 2193.15 294.926   4
   1   9   8 2078.02 267.009   3
   1   9   9 265.456 120.494   3
   1   9   9 265.363 75.8854   8
  -1   9  -9 147.434 106.900   8
   1  -9  -9 278.829 140.437   5
  -1  -9   9 223.161 114.529   5
  -1  -9   9 263.107 142.475   4
  -1  -9  10 391.763 132.157   4
   1   9  10 579.182 148.859   3
   1  -9 -10 504.231 149.286   1
   1  -9 -10 516.918 146.729   5
  -1  -9  10 384.455 137.657   5
  -1   9 -10 784.772 182.583   8
   1   9  11 26.9525 78.0886   3
  -1  -9  11-5.16086 73.3544   5
   1  -9 -11 67.9584 95.6164   5
  -1   9 -11 173.951 129.655   8
   1  -9 -11 104.738 94.9296   1
  -1  -9  11-168.539 135.791   4
   1   9  12-40.7862 97.6149   3
   1  -9 -12 335.946 148.885   5
  -1  -9  12 282.226 120.539   5
  -1   9 -12 60.5585 102.657   8
   1  -9 -12 118.942 95.9267   1
  -1  -9  12 17.0295 103.800   4
   1  -9 -13 275.690 129.024   5
   1  -9 -13-97.7823 78.8234   1
  -1   9 -13 73.3875 118.646   8
  -1  -9  13 25.2221 96.1202   5
  -1  -9  13 123.547 103.553   4
   1   9  13 64.9008 87.9528   3
   1  -9 -14 134.364 106.375   1
  -1  -9  14-28.5037 78.6318   4
   1   9  14-81.0076 106.620   3
  -1  -9  14 11.3136 80.7654   5
   1  -9 -14 218.468 98.5567   5
  -1   9 -14 141.669 111.293   8
  -1   9 -15 426.347 160.275   8
   1  -9 -15 245.042 124.523   5
  -1  -9  15 61.2242 88.2198   5
   1   9  15 253.397 116.066   3
   1  -9 -15 450.493 145.857   1
  -1  -9  15 554.952 171.327   4
   1  -9 -16 106.704 105.315   5
   1   9  16 80.6827 98.5908   3
  -1  -9  16 90.5988 88.3347   5
   1  -9 -16 64.2049 75.2725   1
  -1   9 -16 61.5686 110.810   8
  -1  -9  16 170.779 141.799   4
   1  -9 -17 2106.38 299.426   5
   1  -9 -17 1776.29 262.348   1
  -1  -9  17 1748.43 270.694   4
  -1   9 -17 2066.14 293.614   8
  -1  -9  17 2021.71 266.720   5
   1   9  17 2188.70 290.769   3
   1  -9 -18 32.4496 107.162   1
  -1   9 -18 443.568 162.411   8
   1  -9 -18 190.465 145.767   5
   1   9  18 144.763 96.0780   3
  -1  -9  18 368.313 131.677   5
  -1  -9  18 151.269 117.163   4
   1  -9 -19 476.269 183.457   5
   1  -9 -19 700.180 174.195   1
   1   9  19 603.984 173.040   3
  -1  -9  19 760.576 182.789   5
  -1   9 -19 699.075 184.639   8
  -1  -9  19 405.168 148.031   4
   1  -9 -20 584.575 168.459   1
   1   9  20 900.614 207.077   3
   1  -9 -20 903.223 202.557   5
  -1  -9  20 804.053 198.063   4
  -1   9 -20 902.179 203.384   8
  -1  -9  21 231.432 140.349   4
   1  -9 -21 203.774 140.063   5
   1   9  21-38.2216 104.100   3
  -1   9 -21 196.629 132.720   8
   1  -9 -21 227.859 110.516   1
   1  -9 -22 18.5860 76.0052   1
   1   9  22 27.9584 96.6920   3
  -1  -9  22 1.20920 107.500   4
   1  -9 -23 69.2676 99.7710   1
   1   9  23 72.4453 80.2434   3
  -1   9 -23 61.6969 105.375   8
   1  -9 -24 200.265 117.102   1
  -1 -10 -22 116.967 108.532   1
   1 -10  22 429.381 163.301   9
   1 -10  21 240.029 122.923   9
  -1 -10 -21 468.769 159.919   1
  -1 -10 -20 46.9506 92.3500   1
   1  10 -20 105.473 117.717   8
   1 -10  20 213.184 131.255   9
  -1 -10 -19-52.2558 105.872   1
   1 -10  19 49.8401 91.3391   9
   1 -10  18 230.419 129.142   9
   1 -10  18 291.203 110.502   5
   1  10 -18 50.1491 109.825   8
  -1 -10 -18-82.0311 98.7907   1
   1 -10  17-159.268 103.793   9
   1 -10  17 20.6922 67.3822   5
   1  10 -17 135.687 96.9713   8
  -1 -10 -17 139.555 108.063   1
   1 -10  16 239.839 111.978   5
  -1 -10 -16 323.023 140.229   1
   1 -10  16 20.6045 93.0340   9
   1  10 -16 155.937 111.160   8
   1  10 -15 196.064 124.806   8
  -1 -10 -15 367.452 135.957   1
  -1  10  15 272.116 124.694   8
   1 -10  15-78.1443 77.0384   5
  -1  10  14 898.521 171.694   8
   1  10 -14 928.571 197.245   8
  -1 -10 -14 934.420 188.879   1
   1 -10  14 745.327 168.648   5
  -1 -10 -14 720.261 169.571   4
  -1  10  13 174.732 110.296   8
   1 -10  13 140.822 82.8992   5
   1  10 -13 350.255 133.071   8
  -1 -10 -13 221.625 114.865   4
  -1 -10 -13 197.389 122.879   1
  -1 -10 -12 704.373 164.106   1
   1 -10  12 744.044 170.939   5
   1  10 -12 773.566 178.408   8
  -1  10  12 690.125 158.496   8
  -1 -10 -12 740.760 178.195   4
   1  10 -11 220.150 119.951   8
  -1  10  11 12.4703 73.7830   8
  -1 -10 -11 323.714 128.884   1
   1 -10  11 185.976 103.928   5
  -1 -10 -10-13.4199 93.7570   1
   1  10 -10-2.99912 74.5819   8
  -1  10  10 40.9051 73.1443   8
   1 -10  10-6.04762 72.7508   5
  -1 -10 -10-5.49210 79.9768   4
  -1  10   9 249.503 102.988   8
  -1 -10  -9 256.306 108.309   1
   1 -10   9 264.720 121.677   5
   1  10  -9 425.597 142.016   8
  -1 -10  -9 305.307 137.664   4
  -1  10   8 510.060 141.276   8
   1 -10   8 144.210 105.887   5
   1  10  -8 364.120 140.166   8
  -1 -10  -8 404.183 124.988   4
   1 -10   7 395.510 137.287   5
  -1  10   7 358.166 127.541   8
  -1 -10  -7 298.325 138.157   5
   1  10  -7 320.628 118.295   8
  -1 -10  -7 321.392 136.343   4
  -1  10   6 1590.50 227.147   8
   1 -10   6 1265.06 217.134   5
  -1 -10  -6 1728.58 284.250   5
   1  10  -6 1515.05 212.665   8
  -1 -10  -6 1609.91 250.422   4
   1  10  -5 171.767 101.541   8
  -1 -10  -5 131.952 137.406   5
   1 -10   5-83.1110 104.347   5
  -1  10   5 33.4995 82.0426   8
  -1 -10  -5-7.97248 91.0247   4
  -1  10   4 202.783 84.7243   8
  -1 -10  -4 139.300 127.874   5
   1  10  -4 128.295 83.9790   8
   1 -10   4 7.00779 84.8730   5
  -1 -10  -4 81.8437 98.8754   4
  -1 -10  -3 327.826 148.504   5
  -1  10   3 210.172 112.627   8
   1  10  -3 160.720 81.8762   8
   1 -10   3 21.8002 92.1475   5
  -1 -10  -3 213.697 130.668   4
   1 -10   2 40.2965 76.5937   5
  -1  10   2 44.9897 82.9101   8
   1  10  -2-9.39892 64.0395   8
  -1 -10  -2 10.4856 88.9612   5
  -1  10   1 375.524 131.998   8
   1 -10   1 421.484 132.274   5
   1  10  -1 390.118 125.267   8
  -1 -10  -1 280.948 134.106   5
  -1 -10  -1 422.404 148.537   4
  -1  10   0 134.435 112.782   8
   1  10   0-4.26073 77.1559   8
  -1 -10   0-131.775 113.233   5
   1 -10   0-30.5043 81.8280   5
  -1 -10   0-22.8362 90.7949   4
   1 -10  -1 696.597 183.207   5
  -1  10  -1 528.836 147.459   8
   1  10   1 353.552 120.869   8
  -1 -10   1 556.670 160.353   5
   1  10   1 540.407 156.729   3
  -1 -10   1 621.445 189.391   4
   1 -10  -2 34.1316 110.768   5
  -1 -10   2 41.1861 74.2921   5
   1  10   2 275.251 131.151   3
  -1  10  -2 96.8541 106.526   8
  -1 -10   2 94.2495 127.189   4
  -1 -10   3 314.245 139.178   5
   1 -10  -3 121.803 122.252   5
  -1 -10   3 102.566 118.128   4
   1  10   3 100.830 80.3010   3
  -1  10  -3 318.152 127.154   8
   1  10   4 140.567 110.227   3
  -1  10  -4 216.365 118.634   8
   1 -10  -4 144.007 125.458   5
  -1 -10   4 278.657 123.936   5
  -1 -10   4 466.436 165.743   4
   1 -10  -5 191.994 119.713   5
  -1 -10   5 105.696 112.434   4
  -1  10  -5 223.276 117.130   8
  -1 -10   5 243.183 125.999   5
   1  10   5 124.368 110.242   3
   1  10   6 1520.30 245.734   3
  -1 -10   6 1613.70 270.426   4
  -1  10  -6 1534.79 238.015   8
  -1 -10   6 1870.03 277.471   5
   1 -10  -6 1967.02 283.156   5
   1 -10  -7 216.132 118.725   5
  -1  10  -7 192.361 121.804   8
  -1 -10   7 192.912 117.924   5
   1  10   7 415.829 136.379   3
  -1 -10   7 335.315 142.505   4
   1  10   8 91.9183 95.2089   3
   1 -10  -8 57.3180 94.1017   5
  -1  10  -8 109.730 82.3597   8
  -1 -10   8 311.655 115.304   5
  -1 -10   8 254.971 152.274   4
   1 -10  -9 405.269 157.849   5
   1  10   9 486.701 166.996   3
  -1  10  -9 316.872 142.285   8
  -1 -10   9 316.327 133.705   5
  -1 -10   9 81.2187 128.496   4
   1  10  10-45.4303 86.9299   3
   1 -10 -10 248.685 154.102   5
  -1  10 -10-126.910 106.493   8
  -1 -10  10 161.352 118.965   5
   1  10  11 320.115 139.355   3
  -1  10 -11 101.255 87.9287   8
   1 -10 -11 289.043 132.311   5
  -1 -10  11 180.115 124.301   5
   1  10  12 1031.57 208.505   3
  -1  10 -12 907.557 205.827   8
  -1 -10  12 822.099 184.612   5
   1  10  13 130.772 98.2974   3
  -1 -10  13 238.323 132.533   5
  -1  10 -13 428.378 143.286   8
   1  10  14 1210.28 229.322   3
  -1  10 -14 1092.82 226.581   8
  -1 -10  14 738.854 176.491   5
   1 -10 -14 1601.03 258.333   1
   1  10  15-8.06873 85.0753   3
  -1 -10  15 93.5034 98.8054   5
   1 -10 -15-100.515 91.4582   1
  -1 -10  16 71.1098 83.5462   5
   1 -10 -16 575.211 171.714   1
  -1 -10  17 4.11028 104.785   5
  -1 -10  18 167.910 111.522   5
  -1 -10  19-2.34864 83.7677   5
  -1 -10  20 108.035 109.226   5
  -1 -10  21 432.381 146.712   5
  -1 -10  22 467.987 154.261   5
   1 -11  10 403.027 144.362   5
   1 -11   9-95.9202 113.622   5
  -1  11   7 367.289 122.755   8
  -1  11   6 293.460 128.612   8
  -1  11   5 1634.31 250.200   8
  -1  11   4 290.507 132.310   8
   1  11  -3 1000.56 200.962   3
  -1  11   3 299.838 116.778   8
   1  11  -2 164.863 107.241   3
  -1  11   2 81.5815 103.466   8
   1  11  -1 487.499 151.168   3
  -1  11   1 351.717 137.720   8
   1  11   0 394.953 147.465   3
  -1  11   0 27.7657 76.0680   8
  -1  11  -1 420.424 147.103   8
   1  11   1 455.479 142.781   3
   1  11   2 40.3451 82.8523   3
  -1  11  -2-110.400 108.938   8
  -1  11  -3 487.798 149.187   8
   1  11   3 514.799 160.293   3
   1  11   4 211.305 109.694   3
  -1  11  -4 141.099 112.318   8
   2   0   0 249201. 4398.03   6
  -2   0   0 254412. 4410.26   6
   2   0   0 259489. 4413.11   8
  -2   0   0 257244. 4446.90   9
  -2   0   0 254127. 4403.62   8
  -2   0   1 1929.12 147.222   9
   2   0   1 1717.22 134.679   6
   2   0  -1 1855.32 147.049   6
  -2   0  -1 1947.18 190.984   6
  -2   0   1 2251.69 163.396   6
   2   0   1 1712.75 157.733   9
  -2   0   1 2041.32 149.369   8
  -2   0  -1 2001.34 142.887   8
  -2   0  -1 1979.76 150.275   9
   2   0   1 1808.22 135.390   8
   2   0  -1 1785.68 135.813   8
   2   0   2 51359.3 1062.52   6
   2   0  -2 52681.2 1098.81   6
  -2   0  -2 51705.7 1069.99   6
  -2   0  -2 52707.2 1073.05   8
  -2   0   2 54817.1 1113.05   6
  -2   0   2 50762.9 1100.09   8
   2   0  -2 53995.8 1105.10   8
   2   0   2 54782.6 1086.20   8
  -2   0  -2 52708.9 1119.28   9
  -2   0   2 54247.6 1116.61   9
  -2   0   2 54671.6 1052.21   1
   2   0   2 51666.1 1128.37   9
   2   0   3 4145.59 184.329   6
   2   0  -3 3975.97 208.742   6
  -2   0   3 4311.04 212.612   9
  -2   0  -3 4138.44 187.873   6
  -2   0   3 4288.17 215.023   6
  -2   0  -3 4293.46 219.876   9
  -2   0   3 4203.43 183.681   1
   2   0  -3 4052.74 205.658   8
  -2   0  -3 4160.21 195.142   8
   2   0   3 4490.34 201.325   8
  -2   0   3 4181.02 213.572   8
   2   0   4 1066.68 90.3343   6
  -2   0  -4 922.136 88.3921   6
  -2   0   4 946.626 102.611   9
  -2   0   4 1021.63 107.711   6
  -2   0   4 990.574 88.0865   1
   2   0  -4 1027.44 107.241   6
  -2   0  -4 1139.04 115.224   9
  -2   0   4 948.384 107.554   8
   2   0   4 1161.61 101.750   8
  -2   0  -4 936.788 93.2502   8
   2   0  -4 879.654 99.7403   8
   2   0   5 195.469 50.2766   6
  -2   0   5 197.805 68.2390   8
   2   0  -5 243.790 70.2265   6
  -2   0  -5 213.280 51.6244   6
  -2   0  -5 211.421 54.7626   8
  -2   0  -5 144.757 56.3290   9
   2   0  -5 256.141 67.3107   8
   2   0   5 205.907 51.1861   8
  -2   0   5 183.387 57.7327   6
  -2   0   5 176.386 49.2204   1
   2   0   6 3819.26 158.599   6
   2   0   6 2359.66 143.855   8
  -2   0  -6 2304.04 131.222   6
  -2   0   6 2366.49 164.881   6
  -2   0  -6 2411.33 167.496   9
   2   0  -6 2439.75 166.104   8
  -2   0  -6 2612.07 151.921   8
  -2   0   6 2489.90 171.152   8
  -2   0  -7 3275.73 152.743   6
  -2   0   7 3516.79 205.578   6
   2   0  -7 3517.39 200.871   8
  -2   0  -7 3593.23 206.832   9
   2   0   7 3470.43 154.716   6
  -2   0  -7 3265.96 171.256   8
   2   0  -7 3272.74 158.246   1
  -2   0   7 3394.43 207.156   8
   2   0   7 3369.54 168.708   8
  -2   0  -8 5086.00 191.667   6
  -2   0   8 5294.83 259.508   6
   2   0  -8 4981.84 207.098   1
  -2   0   8 5162.06 264.686   8
   2   0  -8 5259.59 256.647   8
  -2   0  -8 5106.06 215.722   8
   2   0   8 5261.27 216.590   8
   2   0   8 5040.08 241.417   7
  -2   0  -8 5045.01 255.320   9
   2   0   8 5358.19 191.991   6
  -2   0  -9 48146.0 941.847   6
   2   0  -9 48500.3 982.438   1
  -2   0   9 48391.0 1087.90   6
  -2   0  -9 48299.7 1091.17   9
  -2   0   9 48589.9 1100.42   8
   2   0  -9 48993.4 1094.49   8
   2   0   9 49382.6 938.644   6
  -2   0  -9 48485.8 996.970   8
  -2   0  -9 47413.2 1078.96   3
   2   0   9 49176.4 996.144   8
   2   0   9 47394.6 1055.25   7
  -2   0 -10 39029.5 780.920   6
   2   0  10 39014.3 838.596   8
   2   0 -10 41481.0 951.122   8
   2   0  10 38706.0 900.465   7
   2   0 -10 38959.7 831.791   1
  -2   0 -10 39259.9 845.738   8
  -2   0 -10 38147.2 925.324   3
  -2   0 -10 38343.4 937.573   9
  -2   0  10 40410.5 946.642   5
   2   0  10 39434.3 777.593   6
  -2   0  11 4563.47 255.451   5
  -2   0 -11 4683.07 172.742   6
   2   0 -11 4296.41 200.384   1
  -2   0 -11 4344.51 202.527   8
   2   0 -11 4862.44 258.418   8
  -2   0 -11 4735.24 253.165   3
  -2   0 -11 4660.24 253.906   9
   2   0  11 4449.70 199.313   8
   2   0  11 4468.45 235.513   7
   2   0  11 4656.54 164.312   6
  -2   0 -12 19462.8 429.865   6
   2   0 -12 20705.1 601.236   8
  -2   0 -12 19011.8 586.552   9
  -2   0 -12 18920.4 500.732   8
  -2   0 -12 18700.5 578.285   3
   2   0  12 18664.1 492.920   8
   2   0  12 18322.1 546.401   7
   2   0  12 19086.5 423.976   6
   2   0 -12 19038.4 498.664   1
  -2   0  12 19463.7 592.943   5
  -2   0  13 17034.1 469.498   2
  -2   0 -13 16651.6 381.064   6
   2   0 -13 17828.2 554.599   8
  -2   0 -13 16553.3 375.948   5
  -2   0  13 16164.4 540.904   5
  -2   0 -13 16613.1 460.182   8
  -2   0 -13 16247.8 536.369   3
  -2   0 -13 16602.4 543.507   9
   2   0  13 16228.1 451.249   8
   2   0  13 16447.9 376.539   6
  -2   0 -14 77.2754 57.1349   3
  -2   0 -14 166.669 42.7621   6
   2   0 -14 67.0866 70.8769   6
  -2   0 -14 105.016 53.5259   9
  -2   0  14 83.5954 50.6939   5
   2   0 -14 72.6259 57.2439   8
  -2   0 -14 49.5647 24.2901   5
  -2   0 -14 76.6266 48.1676   8
  -2   0  14 51.4800 39.5031   2
   2   0  14 88.9895 29.1351   6
   2   0 -15 8340.25 373.209   6
  -2   0 -15 9703.77 248.997   6
  -2   0  15 10059.3 412.639   5
  -2   0 -15 9462.39 333.529   8
   2   0  15 9345.60 395.198   9
  -2   0 -15 9939.31 251.505   5
   2   0 -15 10522.7 416.252   8
  -2   0 -15 9345.79 398.384   3
  -2   0 -15 10413.1 416.858   9
  -2   0  15 9694.55 344.247   2
  -2   0 -16 42.2747 59.8807   3
  -2   0 -16 69.0124 27.9435   6
   2   0 -16 248.922 104.390   6
   2   0 -16 24.3952 44.6225   8
   2   0  16 67.2568 71.0139   9
  -2   0  16 40.3394 46.1272   5
  -2   0 -16 138.782 59.2098   9
  -2   0  16-9.76038 41.7446   2
  -2   0 -16 56.8516 25.9060   5
  -2   0 -16 96.6900 49.7314   8
  -2   0 -16 41.7104 49.0202   7
  -2   0  16 26.9831 39.2322   3
  -2   0 -17 1915.10 87.1603   6
   2   0  17 2024.73 185.676   9
  -2   0  17 1915.81 176.957   5
   2   0 -17 1997.89 182.419   6
  -2   0 -17 2110.99 177.387   7
  -2   0 -17 1906.10 176.121   3
   2   0 -17 1930.18 175.998   8
  -2   0 -17 2112.39 186.557   9
  -2   0 -17 1884.13 93.1628   5
  -2   0  17 1719.15 118.290   3
  -2   0 -17 1797.53 143.615   8
  -2   0 -17 1868.32 116.757   4
  -2   0  17 1868.75 147.921   2
  -2   0 -18 638.533 48.7943   6
  -2   0 -18 734.411 112.635   3
  -2   0 -18 706.003 56.5604   5
   2   0 -18 767.269 126.517   6
  -2   0  18 899.169 124.561   5
  -2   0  18 657.064 75.5766   3
  -2   0 -18 796.196 121.334   9
  -2   0  18 634.514 93.6034   2
  -2   0  18 682.813 115.225   4
   2   0 -18 884.495 123.269   8
  -2   0 -18 781.586 100.214   8
   2   0  18 927.475 142.350   9
  -2   0 -18 695.272 70.5189   4
  -2   0 -18 970.116 126.460   7
  -2   0 -19 2731.93 103.777   6
   2   0 -19 2994.88 227.053   6
  -2   0  19 3014.44 227.485   5
  -2   0 -19 3406.08 244.278   9
  -2   0 -19 3119.70 123.602   5
  -2   0  19 2936.41 220.834   4
   2   0 -19 3316.39 238.136   8
  -2   0 -19 3090.21 192.912   8
  -2   0 -19 2886.42 222.264   3
  -2   0  19 2737.60 188.334   2
  -2   0 -19 3010.78 144.339   4
  -2   0 -19 2824.73 216.813   7
   2   0  19 3239.79 233.148   9
  -2   0  19 3094.91 161.588   3
  -2   0 -20 326.892 79.5632   8
  -2   0 -20 188.121 65.8108   3
  -2   0 -20 195.936 27.4207   6
   2   0 -20 208.414 83.3270   6
  -2   0  20 255.345 71.5706   5
  -2   0  20 197.651 55.9617   2
  -2   0  20 322.029 63.1836   3
  -2   0 -20 227.592 76.3634   9
  -2   0 -20 217.185 35.1958   5
  -2   0  20 217.935 83.4856   4
   2   0  20 137.520 75.2310   9
  -2   0 -20 208.829 74.3070   7
  -2   0 -20 256.844 46.6193   4
   2   0 -20 213.748 73.2073   8
  -2   0 -21 10.4583 29.1429   4
  -2   0  21 67.0949 52.5832   2
  -2   0 -21 31.0323 50.2283   3
  -2   0 -21 4.21121 12.3753   6
   2   0 -21 79.8964 74.1662   6
  -2   0  21 4.55428 35.3682   3
   2   0 -21 16.5848 51.7266   8
   2   0  21 127.124 86.8429   9
  -2   0 -21-52.5578 59.5287   9
  -2   0  21 85.0661 53.7133   5
  -2   0 -21-35.1205 27.5740   5
  -2   0  21 0.23767 59.9809   4
  -2   0 -21-0.91732 47.6155   8
  -2   0 -21 6.88976 49.4982   7
  -2   0  22 837.823 113.705   2
  -2   0 -22 659.553 44.2638   6
  -2   0 -22 695.000 116.359   3
   2   0 -22 716.273 125.656   6
   2   0  22 768.042 127.808   9
  -2   0 -22 834.945 129.670   9
  -2   0  22 775.220 119.451   5
  -2   0  22 716.279 118.252   4
  -2   0 -22 746.080 109.389   8
  -2   0  22 852.703 94.0920   3
  -2   0 -22 736.401 66.3847   4
  -2   0 -22 807.088 123.374   7
  -2   0 -22 754.616 60.8569   5
   2   0 -22 982.817 139.117   8
  -2   0 -23 58.5873 18.0477   6
  -2   0 -23 102.899 57.5054   3
  -2   0  23 68.8856 50.5476   3
   2   0 -23 92.8260 94.8188   6
   2   0  23 309.987 123.196   9
   2   0 -23 44.8054 42.2795   8
  -2   0 -23 23.9382 23.7621   4
  -2   0  23 12.9908 47.7571   5
  -2   0  23 49.8413 71.5225   4
  -2   0  23 35.5949 48.0957   2
  -2   0 -23 26.8244 73.2656   8
  -2   0 -23 53.1632 62.0330   7
  -2   0 -23 73.2630 30.0424   5
  -2   0 -24 7323.90 181.631   6
   2   0 -24 7703.38 392.687   6
  -2   0  24 8044.02 382.416   4
  -2   0 -24 7767.34 229.089   5
  -2   0 -24 7395.92 402.847   2
  -2   0  24 7816.79 362.092   2
  -2   0 -24 7369.79 339.731   8
  -2   0  24 7439.86 294.180   3
  -2   0 -24 8198.59 403.346   7
   2   0  24 7294.95 381.407   9
  -2   0  24 8533.21 414.930   5
  -2   0 -24 7764.23 227.042   4
  -2   0 -25 12.6852 96.2765   2
  -2   0 -25 21.7883 14.5096   6
  -2   0  25 89.9316 58.0097   3
  -2   0  25-0.96336 46.4416   2
  -2   0 -25 5.72589 20.3448   4
   2   0 -25 112.095 91.4405   6
  -2   0 -25 24.3080 34.2867   5
  -2   0  25-47.6109 60.5237   4
   2   0  25 61.2227 84.5693   9
  -2   0 -25 30.2360 66.9784   8
  -2   0 -25 13.6750 53.9126   7
  -2   0 -25 13.4924 15.5894   6
  -2   0 -26 237.549 25.1181   6
  -2   0 -26 289.848 109.574   2
  -2   0  26 235.591 62.2848   3
  -2   0  26 223.042 76.7744   2
  -2   0 -26 232.022 25.6219   6
   2   0 -26 156.450 81.0679   6
  -2   0 -26 249.578 35.1257   4
  -2   0 -26 264.535 43.8489   5
  -2   0  26 180.844 74.9111   4
  -2   0 -26 329.219 85.6182   8
   2   0  26 180.100 86.6704   9
  -2   0 -26 343.759 88.0278   7
   2   0 -27 606.263 133.417   6
  -2   0 -27 414.966 114.866   2
  -2   0  27 333.850 74.0602   3
  -2   0 -27 419.032 38.6289   4
   2   0  27 596.149 141.058   9
  -2   0  27 475.359 99.2427   2
  -2   0  27 411.255 112.506   4
  -2   0 -27 509.311 106.378   8
  -2   0 -27 592.613 119.251   7
   2   0 -28 5851.95 360.438   6
  -2   0 -28 5404.44 145.442   4
  -2   0 -28 5515.61 367.370   2
  -2   0 -28 6275.22 330.822   8
  -2   0  28 6157.60 284.920   3
  -2   0  28 6384.75 344.840   2
  -2   0  28 6342.37 347.432   4
   2   0  28 6138.85 361.958   9
  -2   0  29 320.213 80.9814   3
  -2   0  29 512.668 109.106   2
  -2   0 -29 430.793 134.427   2
   2   0 -29 397.835 124.313   6
  -2   0  29 237.142 94.7986   4
   2   0  29 472.855 136.445   9
  -2   0 -29 408.905 106.274   8
   2   0 -30 2733.48 253.313   6
  -2   0 -30 2808.62 232.940   8
  -2   0 -30 3083.01 282.723   2
  -2   0  30 2947.67 241.831   2
  -2   0  30 2652.21 193.548   3
  -2   0  30 2988.85 241.792   4
   2   0  30 2697.72 250.115   9
   2   0 -31 3880.83 304.663   6
  -2   0 -31 3728.22 268.445   8
  -2   0 -31 3409.51 302.882   2
  -2   0  31 3512.44 226.942   3
  -2   0  31 3869.83 278.056   4
   2   0  31 3126.90 276.695   9
   2   0  32 1952.59 224.164   9
  -2   0  32 2043.97 205.427   4
  -2   0  32 2116.65 180.874   3
  -2   0 -32 1990.79 200.859   8
  -2   0 -32 1977.69 244.160   2
   2   0 -32 1887.53 218.768   6
   2   0 -33 2086.38 245.829   6
  -2   0  33 1765.64 201.156   4
   2   0  33 2080.17 241.793   9
  -2   0 -33 2253.87 270.043   2
  -2   0  33 1850.34 180.672   3
  -2   0 -33 1788.12 205.176   8
   2   0 -34 14947.0 642.317   6
  -2   0  34 15394.0 598.081   4
   2   0  34 14307.5 631.130   9
  -2   0  34 15777.0 550.151   3
  -2   0 -34 15676.2 702.153   2
  -2   0 -34 15739.7 614.866   8
  -2   0  35 1057.84 144.920   3
  -2   0 -35 1086.81 205.480   2
   2   0 -35 1052.62 183.370   6
  -2   0  35 854.244 149.020   4
  -2   0 -35 1186.12 180.385   8
   2   0  35 1647.81 222.102   9
   2   0  36 2348.74 254.793   9
  -2   0  36 2119.35 211.684   4
   2   0 -36 1764.52 219.884   6
  -2   0 -36 2141.03 265.489   2
  -2   0  36 1922.50 185.775   3
  -2   0 -36 1988.78 215.287   8
   2   0  37 531.619 134.645   9
   2   0 -37 655.269 144.659   6
  -2   0 -37 642.864 150.025   2
  -2   0  37 648.775 131.050   4
  -2   0  37 450.918 105.720   3
  -2   0 -37 709.006 139.152   8
   2   0 -38-8.03291 85.3496   6
   2   0  38 29.0335 78.3213   9
  -2   0  38 138.895 80.7735   4
  -2   0  38 114.538 70.3840   3
  -2   0 -38-10.7015 70.2259   8
  -2   0 -38 16.7322 67.1692   2
   2   0  39 23.4704 67.8983   9
  -2   0 -39-7.11596 99.0656   2
   2   0 -39-22.2157 92.5225   6
  -2   0  39 1.95788 54.6419   4
  -2   0 -39 21.7914 75.1470   8
   2   0 -40 143.827 88.3213   6
   2   0  40 293.655 118.670   9
  -2   0  40 81.9446 53.8874   4
  -2   0 -40 178.884 102.299   8
  -2   0 -40-4.71985 97.4896   2
   2   0 -41 139.585 88.0780   6
  -2   0  41 406.814 108.009   4
   2   0  41 336.022 126.248   9
  -2   0 -41 362.904 137.332   2
  -2   0 -41 251.847 103.716   8
   2   0  42 249.156 118.566   9
  -2   0  42 408.130 112.645   4
   2   0 -42 369.168 119.385   6
  -2   0 -42 433.475 145.894   2
  -2   0 -42 378.895 127.731   8
  -2   0  43 2377.97 232.697   4
   2   0 -43 1972.12 247.929   6
  -2   0 -43 2381.07 260.017   8
  -2   0 -43 2759.15 323.842   2
   2   0  43 2144.71 265.304   9
  -2   0  44 2104.15 221.653   4
   2   0 -44 1661.93 228.507   6
  -2   0 -44 1965.45 279.462   2
  -2   0 -44 2187.17 253.491   8
   2   0  44 1689.55 238.936   9
   2   0 -45-147.937 105.080   6
  -2   0 -45 73.5027 106.544   2
   2   0  45 141.205 95.7447   9
  -2   0 -45 120.325 113.778   8
  -2   0 -46 815.318 163.445   8
   2   0  46 641.269 163.823   9
   2   0 -46 524.735 148.624   6
  -2   0 -46 539.896 172.145   2
   2   0 -47 1548.24 226.440   6
   2   0  47 1389.25 235.221   9
   2   0  48 364.416 137.684   9
   2   0 -48 109.023 93.0865   6
  -2   0  48 411.580 115.921   9
   2   0 -49 787.685 168.871   6
   2   0  49 851.954 187.036   9
   2   0  50 142.355 101.675   9
   2   0  51 100.313 99.6833   9
   2  -1  49-60.3715 83.0954   9
   2  -1  48 320.583 139.937   9
   2   1 -48 122.274 100.490   6
   2   1 -47 446.553 124.103   6
   2  -1  47 436.222 140.661   9
   2   1 -46 2.31688 84.3744   6
   2  -1  46 320.787 130.518   9
   2   1 -45 108.841 84.9727   6
   2  -1  45 92.3180 107.258   9
  -2  -1 -45 223.717 125.920   2
  -2   1  44-33.4095 62.6577   3
  -2  -1 -44 236.083 135.220   2
   2   1 -44 9.38862 77.8581   6
  -2   1  44 176.785 79.0223   9
   2  -1  44-17.3406 74.1941   9
  -2   1  43 161.323 78.1195   3
  -2  -1 -43 118.622 87.6757   2
  -2   1  43 288.832 91.5547   4
   2   1 -43 400.086 132.027   6
   2  -1  43 513.770 159.912   9
  -2   1  42 280.386 97.7607   3
   2   1 -42 215.565 101.348   6
   2  -1  42 494.114 151.292   9
  -2   1  42 348.897 102.291   4
  -2  -1 -42 266.098 90.8960   2
  -2  -1 -42 381.658 110.828   8
  -2   1  41 340.735 101.795   3
   2   1 -41 343.746 119.716   6
   2  -1  41 355.592 127.776   9
  -2   1  41 416.453 105.098   4
  -2  -1 -41 507.804 123.615   8
  -2  -1 -41 302.251 125.914   2
  -2   1  40 332.355 100.650   3
   2   1 -40 304.636 104.974   6
   2  -1  40 590.659 150.453   9
  -2  -1 -40 488.194 147.635   2
  -2   1  40 579.346 117.639   4
  -2  -1 -40 497.162 114.908   8
  -2   1  39 107.077 80.0159   3
   2   1 -39-28.3370 80.4205   6
  -2   1  39 150.160 69.5392   4
   2  -1  39 58.8165 94.4961   9
  -2  -1 -39 80.9298 70.8986   8
  -2  -1 -39 1.03225 61.5820   2
  -2   1  38 382.770 104.895   3
   2   1 -38 219.700 102.302   6
  -2  -1 -38 402.272 134.005   2
   2  -1  38 549.017 145.855   9
  -2   1  38 370.427 101.726   4
  -2  -1 -38 535.209 125.304   8
  -2   1  37 967.571 144.360   3
  -2  -1 -37 1106.33 202.238   2
   2   1 -37 917.251 161.800   6
   2  -1  37 674.041 142.833   9
  -2   1  37 969.656 144.197   4
  -2  -1 -37 1120.44 156.313   8
  -2  -1 -36 880.871 113.162   5
  -2   1  36 1030.11 157.044   3
  -2   1  36 960.774 149.040   4
   2  -1  36 999.430 184.259   9
   2   1 -36 1074.68 182.133   6
  -2  -1 -36 837.530 87.7264   6
  -2  -1 -36 709.381 162.744   2
  -2  -1 -36 704.650 121.503   8
   2   1 -35 5516.81 380.262   6
  -2   1  35 6048.28 349.218   4
   2  -1  35 5325.34 390.431   9
  -2   1  35 5803.30 337.980   3
  -2  -1 -35 6015.42 281.616   5
  -2  -1 -35 6348.43 347.507   8
  -2  -1 -35 6006.29 436.163   2
  -2  -1 -34 320.160 131.930   2
  -2   1  34 247.811 92.6830   3
   2   1 -34 179.717 120.420   6
  -2   1  34 211.490 83.9212   4
  -2  -1 -34 254.098 69.9363   5
   2  -1  34 415.946 138.811   9
  -2  -1 -34 352.580 94.6861   8
   2   1 -33 1665.21 207.543   6
  -2  -1 -33 1763.56 230.158   2
  -2   1  33 1684.29 185.245   4
   2  -1  33 1621.99 212.408   9
  -2  -1 -33 2200.26 197.835   8
  -2   1  33 1737.68 179.794   3
  -2  -1 -33 1717.83 142.997   5
  -2  -1 -33 1576.72 121.334   6
  -2  -1 -32 1431.41 131.236   5
  -2  -1 -32 1363.67 197.007   2
   2   1 -32 1551.09 196.282   6
  -2   1  32 1399.85 167.181   4
   2  -1  32 1290.67 185.355   9
  -2  -1 -32 1364.84 155.101   8
  -2   1  32 1401.60 157.418   3
  -2  -1 -32 1576.66 120.125   6
  -2  -1 -31 1264.37 193.285   2
  -2   1  31 1059.21 140.292   3
   2   1 -31 1091.69 168.842   6
  -2  -1 -31 1233.05 121.662   5
   2  -1  31 938.429 158.711   9
  -2  -1 -31 1244.24 147.794   8
  -2   1  31 1153.87 151.652   4
  -2  -1 -31 1265.79 108.561   6
   2   1 -30 1129.99 169.871   6
  -2  -1 -30 1078.48 179.108   2
   2  -1  30 1362.28 188.597   9
  -2   1  30 1168.00 152.258   4
  -2  -1 -30 1203.71 138.028   8
  -2  -1 -30 1176.20 102.981   6
  -2   1  30 1288.03 150.762   3
  -2  -1 -30 1214.02 120.218   5
   2   1 -29 4393.91 312.340   6
   2  -1  29 4360.41 320.688   9
  -2  -1 -29 4305.50 221.354   5
  -2   1  29 4383.60 285.838   4
  -2  -1 -29 4245.99 327.322   2
  -2  -1 -29 4282.94 253.391   8
  -2   1  29 4110.69 260.834   3
  -2  -1 -29 4070.31 193.858   6
  -2  -1 -28 142.553 48.2114   6
   2   1 -28 273.333 107.888   6
  -2  -1 -28 288.969 113.029   2
  -2   1  28 76.6080 67.1841   3
   2  -1  28 326.312 125.070   9
  -2  -1 -28 39.4234 38.8862   5
  -2   1  28 162.654 77.6615   4
  -2  -1 -28 113.702 66.9680   8
   2   1 -27 5981.26 354.897   6
  -2   1  27 5621.53 337.145   2
  -2  -1 -27 5444.50 246.439   5
  -2  -1 -27 5238.96 356.645   2
  -2  -1 -27 5181.01 271.694   8
   2  -1  27 5175.70 343.306   9
  -2   1  27 5906.29 304.280   3
  -2  -1 -27 5605.29 228.219   6
  -2   1  27 5677.89 322.267   4
   2   1 -26 4245.66 303.791   6
   2  -1  26 4083.72 298.299   9
  -2  -1 -26 4125.14 210.821   5
  -2   1  26 4026.82 273.444   4
  -2  -1 -26 4329.68 320.154   2
  -2   1  26 4810.82 303.348   2
  -2   1  26 4092.52 249.632   3
  -2  -1 -26 4269.98 194.622   6
  -2  -1 -26 4243.08 237.998   8
  -2  -1 -25 6045.32 369.852   2
   2   1 -25 6183.38 358.528   6
  -2   1  25 6480.72 339.948   4
   2  -1  25 5695.88 348.058   9
  -2  -1 -25 6275.87 263.100   5
  -2  -1 -25 6326.99 287.510   8
  -2   1  25 6454.21 348.168   2
  -2   1  25 6333.01 306.329   3
  -2  -1 -25 6540.41 243.638   6
  -2   1  24 2935.58 226.052   4
  -2  -1 -24 2626.64 161.987   5
   2   1 -24 2673.17 236.333   6
  -2  -1 -24 2736.47 150.281   6
  -2  -1 -24 2893.89 237.526   9
  -2  -1 -24 3065.68 257.758   2
  -2  -1 -24 2986.23 186.194   8
  -2   1  24 2773.00 224.703   2
  -2  -1 -24 2724.58 239.329   7
   2  -1  24 2494.34 230.042   9
  -2   1  24 2679.98 191.317   3
  -2  -1 -23 682.864 77.2078   6
  -2  -1 -23 520.234 71.4447   5
  -2  -1 -23 814.248 143.682   2
   2  -1  23 830.601 141.566   9
  -2  -1 -23 802.433 127.370   9
  -2   1  23 736.216 119.346   2
   2   1 -23 805.302 140.292   6
  -2   1  23 936.741 140.072   5
  -2  -1 -23 859.723 101.545   8
  -2   1  23 738.940 108.285   3
  -2  -1 -23 814.630 132.569   7
   2   1 -22 3217.50 249.155   6
  -2  -1 -22 3326.94 246.001   9
   2  -1  22 3106.95 248.653   9
  -2   1  22 3975.47 278.994   5
   2   1 -22 3418.67 255.480   8
  -2  -1 -22 3461.59 263.145   2
  -2  -1 -22 3370.25 190.368   8
  -2  -1 -22 3382.43 179.948   5
  -2   1  22 3446.02 238.545   2
  -2  -1 -22 3412.97 263.610   7
  -2  -1 -22 4078.21 282.949   3
  -2   1  22 3366.52 207.099   3
  -2  -1 -22 3547.58 170.072   6
   2   1 -21 4734.75 297.288   6
  -2  -1 -21 4163.79 125.511   4
   2  -1  21 4785.83 300.592   9
  -2   1  21 5125.20 312.038   5
   2   1 -21 4634.66 297.251   8
  -2  -1 -21 4245.61 290.479   2
  -2  -1 -21 4901.25 310.637   3
  -2  -1 -21 4300.51 213.839   8
  -2  -1 -21 4486.87 208.489   5
  -2  -1 -21 4537.46 132.151   4
  -2  -1 -21 5307.12 318.469   7
  -2   1  21 4534.80 270.034   2
  -2  -1 -21 5099.12 303.653   9
  -2   1  21 4381.76 234.777   3
  -2  -1 -21 4558.46 196.709   6
   2   1 -20 9360.38 416.755   6
   2   1 -20 9403.02 421.027   8
  -2  -1 -20 9215.41 412.008   9
  -2   1  20 9343.58 423.358   5
  -2  -1 -20 9059.51 305.556   5
  -2   1  20 8173.36 409.829   8
  -2  -1 -20 8362.35 405.755   2
  -2  -1 -20 8350.42 304.050   8
  -2  -1 -20 8384.22 218.087   4
  -2  -1 -20 8755.58 417.527   3
  -2  -1 -20 9261.11 423.242   7
  -2  -1 -20 8294.45 214.707   4
  -2   1  20 8466.34 375.330   2
   2  -1  20 8604.37 410.562   9
  -2  -1 -20 8436.30 283.982   6
  -2   1  20 8226.27 328.720   3
  -2  -1 -19 7055.61 204.592   4
   2   1 -19 7885.33 380.952   6
  -2  -1 -19 7096.42 265.437   8
   2  -1  19 7553.81 372.287   9
  -2  -1 -19 7709.56 368.894   9
  -2   1  19 7903.46 380.324   5
  -2  -1 -19 7035.73 363.077   2
  -2   1  19 7470.25 378.023   8
   2   1 -19 7694.68 374.177   8
  -2  -1 -19 6780.50 198.684   4
  -2  -1 -19 7530.68 272.822   5
  -2  -1 -19 8030.23 387.776   3
  -2  -1 -19 7344.07 370.857   7
  -2   1  19 7214.16 338.386   2
  -2  -1 -19 6950.12 251.007   6
  -2   1  19 6952.24 292.913   3
   2   1 -18 8354.81 386.239   6
  -2  -1 -18 8428.54 395.465   7
   2  -1  18 7871.20 378.829   9
  -2   1  18 8568.84 395.941   5
  -2  -1 -18 8173.56 230.916   4
  -2  -1 -18 8501.70 386.323   9
  -2  -1 -18 8475.87 287.132   8
  -2  -1 -18 8347.81 385.347   2
   2   1 -18 8563.70 393.358   8
  -2  -1 -18 9007.94 408.946   3
  -2  -1 -18 8247.50 288.480   5
  -2   1  18 8324.97 396.542   8
  -2   1  18 8308.21 358.513   2
  -2  -1 -18 8069.51 277.259   6
  -2   1  17 1379.79 166.349   8
  -2  -1 -17 1804.36 173.163   7
  -2  -1 -17 1722.44 179.405   2
  -2   1  17 1900.67 180.096   5
  -2  -1 -17 1543.75 91.7760   4
  -2  -1 -17 1608.40 118.799   5
   2  -1  17 2304.42 214.698   9
   2   1 -17 2180.90 204.808   6
  -2  -1 -17 1675.57 115.191   8
  -2  -1 -17 1783.12 168.618   9
  -2  -1 -17 1684.93 176.051   3
   2   1 -17 2012.67 181.840   8
  -2  -1 -17 1579.41 112.691   6
  -2   1  17 1508.18 147.784   2
  -2  -1 -16 18939.9 473.376   5
  -2   1  16 18714.2 556.690   2
   2   1 -16 17951.2 586.887   6
  -2  -1 -16 18587.4 418.412   4
  -2   1  16 18767.5 611.615   8
  -2   1  16 19375.5 610.136   5
  -2  -1 -16 19080.4 596.351   9
   2   1 -16 19228.8 601.504   8
  -2  -1 -16 18443.5 582.670   2
  -2  -1 -16 18285.8 447.876   8
  -2  -1 -16 19522.3 615.766   3
  -2  -1 -16 19515.1 609.582   7
  -2  -1 -16 18414.6 460.657   6
  -2   1  15 2824.35 227.987   8
   2   1 -15 5479.14 306.797   6
  -2   1  15 4887.84 279.855   5
   2   1 -15 4566.29 266.192   8
  -2  -1 -15 4784.76 183.700   4
  -2  -1 -15 4436.46 262.337   9
  -2  -1 -15 5011.11 282.553   2
  -2  -1 -15 4734.88 185.932   8
  -2  -1 -15 4623.55 205.642   5
  -2  -1 -15 5016.20 284.537   3
  -2  -1 -15 4557.61 197.735   6
  -2  -1 -14 15195.6 416.465   6
   2   1 -14 15687.0 535.158   6
  -2  -1 -14 15672.2 394.576   8
  -2  -1 -14 16088.7 434.022   5
  -2  -1 -14 16458.4 537.791   9
  -2   1  14 15976.1 538.946   5
  -2  -1 -14 15307.4 395.511   4
   2   1 -14 16517.2 539.226   8
   2  -1  14 15262.4 484.109   8
  -2  -1 -14 16247.9 541.842   3
  -2  -1 -13 5033.47 205.555   6
  -2  -1 -13 5361.28 277.130   9
  -2   1  13 5286.90 281.745   5
   2   1 -13 5362.48 278.297   8
  -2  -1 -13 5095.11 188.498   8
   2  -1  13 5483.65 253.279   8
  -2  -1 -13 5093.26 213.106   5
  -2  -1 -13 5409.87 203.332   4
  -2  -1 -13 5254.40 277.259   3
   2  -1  13 4911.82 126.654   6
  -2  -1 -12 6165.56 233.738   6
   2   1 -12 6285.28 301.299   8
  -2  -1 -12 6349.83 209.586   8
  -2  -1 -12 6036.69 297.974   9
  -2   1  12 6290.37 308.087   5
  -2  -1 -12 6492.69 306.563   3
  -2  -1 -12 6408.14 230.353   4
   2  -1  12 6408.33 280.511   8
   2  -1  12 6265.41 260.838   7
   2  -1  12 6190.03 164.900   6
  -2   1  11 5164.21 272.409   5
  -2  -1 -11 5148.92 212.580   6
   2  -1  11 5191.13 154.050   6
   2   1 -11 5426.19 186.014   1
  -2  -1 -11 5388.83 210.686   4
  -2  -1 -11 4989.23 265.523   9
   2   1 -11 5574.61 275.896   8
   2  -1  11 5199.93 246.854   8
  -2  -1 -11 5147.71 183.566   8
  -2  -1 -11 5018.78 263.749   3
   2  -1  11 4714.32 224.391   7
  -2  -1 -10 1030.21 92.1389   6
   2  -1  10 951.935 64.2815   6
   2   1 -10 909.793 70.9663   1
  -2  -1 -10 856.199 108.041   9
  -2  -1 -10 1006.18 114.230   3
  -2  -1 -10 811.425 71.0779   8
  -2  -1 -10 991.476 93.8055   4
  -2   1  10 993.884 118.496   5
   2  -1  10 896.313 103.054   8
   2   1 -10 908.238 110.702   8
   2  -1  10 748.843 84.5763   7
  -2  -1  -9 3319.16 168.813   6
   2  -1   9 3787.66 140.773   6
  -2   1   9 3626.88 182.035   9
  -2   1   9 3620.38 218.088   5
  -2  -1  -9 3780.66 219.764   9
   2   1  -9 3568.76 141.087   1
   2   1  -9 3847.65 216.598   8
  -2  -1  -9 3831.08 180.479   4
  -2  -1  -9 3655.53 149.562   8
  -2  -1  -9 3478.77 208.061   3
   2  -1   9 3777.61 207.737   8
   2  -1   9 3600.07 183.437   7
  -2  -1  -8 17597.3 478.645   6
   2  -1   8 19160.9 427.442   6
   2  -1   8 18012.6 552.214   9
  -2   1   8 18853.9 489.804   9
   2   1  -8 19403.1 546.843   8
  -2  -1  -8 19651.9 435.982   8
  -2   1   8 19012.2 556.999   5
   2  -1   8 19345.5 532.209   8
  -2  -1  -8 18335.9 552.301   9
  -2  -1  -8 18322.2 534.980   3
   2  -1   8 18336.9 491.892   7
  -2  -1  -7 29179.7 688.455   6
  -2  -1  -7 29585.0 732.610   3
   2  -1   7 31567.0 634.194   6
  -2   1   7 29843.5 690.267   9
  -2  -1  -7 29090.0 757.096   9
   2   1  -7 30757.4 741.228   8
  -2  -1  -7 30780.7 629.035   8
   2  -1   7 29791.8 758.658   9
   2  -1   7 30876.2 739.251   8
  -2   1   7 29106.8 747.829   5
  -2  -1  -6 1676.12 123.881   6
  -2  -1  -6 1577.59 142.561   9
   2  -1   6 1777.71 106.699   6
  -2  -1  -6 2080.24 148.927   3
  -2   1   6 1979.03 154.579   5
   2   1  -6 1585.84 133.526   8
  -2  -1  -6 1628.75 101.897   8
   2  -1   6 1776.34 150.435   9
  -2  -1  -6 2837.14 169.185   4
  -2   1   6 1781.50 124.706   9
   2  -1   6 1768.85 138.700   8
  -2   1   5 6264.56 264.277   1
  -2  -1  -5 6430.36 252.580   6
   2  -1   5 6806.34 226.867   6
  -2  -1  -5 6340.06 286.127   9
  -2   1   5 6576.86 278.565   5
  -2  -1  -5 6375.28 214.547   8
   2   1  -5 6483.82 268.721   8
   2  -1   5 6538.12 275.359   8
  -2  -1  -5 7142.67 270.181   4
  -2   1   5 6627.39 252.516   9
  -2  -1  -5 6148.61 256.754   3
   2  -1   5 6413.19 284.527   9
  -2  -1  -4 10375.6 344.268   3
   2   1  -4 10421.5 378.709   6
  -2  -1  -4 10651.6 349.240   6
   2  -1   4 11117.2 376.098   8
   2  -1   4 10744.1 312.937   6
  -2   1   4 10982.9 365.432   1
  -2   1   4 10328.8 376.552   8
  -2   1   4 10725.8 365.105   5
   2   1  -4 11771.9 364.991   8
  -2  -1  -4 10352.3 302.723   8
  -2   1   4 11070.5 344.616   9
  -2  -1  -4 11720.5 368.917   4
   2  -1   4 11077.9 381.849   9
  -2  -1  -4 10767.5 384.060   9
   2   1  -3 24718.0 647.843   6
  -2  -1  -3 25695.3 622.223   6
  -2   1   3 24923.2 608.128   9
   2  -1   3 24112.9 571.034   6
  -2   1   3 25144.0 625.840   5
   2  -1   3 25071.0 644.541   9
  -2   1   3 25687.7 635.225   1
  -2  -1  -3 25855.2 634.186   4
  -2   1   3 24132.7 648.620   8
  -2  -1  -3 23780.4 650.187   9
   2  -1   3 25247.1 642.750   8
  -2  -1  -3 24782.1 600.553   3
  -2  -1  -3 25789.4 564.803   8
   2   1  -3 25618.1 615.068   8
   2   1  -2 1846.30 149.334   6
   2  -1   2 2131.44 154.242   8
  -2  -1  -2 2032.04 144.549   6
   2  -1   2 2019.33 127.919   6
  -2   1   2 2719.20 167.481   5
  -2   1   2 1921.28 136.934   9
  -2   1   2 2019.47 161.268   8
  -2  -1  -2 3112.10 200.407   4
  -2  -1  -2 1996.71 125.919   8
  -2   1   2 2048.18 147.417   1
   2   1  -2 2048.72 137.559   8
  -2  -1  -2 2209.93 143.598   3
   2  -1   2 1960.10 153.510   9
  -2  -1  -2 1934.74 154.426   9
   2   1  -1 48842.9 1066.07   6
  -2  -1  -1 51613.4 1068.24   6
  -2   1   1 49330.0 1044.49   9
   2  -1   1 49122.0 1017.92   6
  -2   1   1 49757.3 1036.17   5
   2  -1   1 50628.9 1072.10   9
  -2  -1  -1 50815.7 1099.97   9
  -2  -1  -1 49831.9 1005.66   8
  -2  -1  -1 51953.2 1083.92   4
   2   1  -1 50946.1 1020.21   8
  -2   1   1 50086.4 1084.59   8
  -2  -1  -1 49880.8 1005.69   3
   2  -1   1 50833.2 1087.32   8
  -2   1   1 50430.3 1063.45   1
   2   1   0 660.343 91.3781   6
   2  -1   0 1037.60 118.273   6
  -2  -1   0 798.452 89.9135   8
  -2  -1   0 867.008 101.950   6
   2  -1   0 751.000 103.964   9
  -2   1   0 1488.26 123.398   5
   2   1   0 697.428 77.9772   8
  -2  -1   0 854.351 106.302   9
  -2   1   0 713.508 90.1227   9
  -2   1   0 788.924 110.813   8
   2  -1   0 757.316 100.357   8
  -2  -1   0 1187.59 107.763   3
   2   1   1 48728.4 1059.64   6
   2  -1  -1 51455.9 1070.30   9
  -2  -1   1 52257.7 1091.26   6
  -2  -1   1 51386.5 1101.07   4
   2  -1  -1 49364.8 1042.96   6
   2   1   1 51359.0 1012.68   8
  -2   1  -1 52496.5 1073.72   9
  -2  -1   1 51998.6 1041.17   8
  -2  -1   1 55138.4 1125.46   9
   2  -1  -1 52651.5 1107.97   8
  -2   1  -1 48475.5 1018.32   5
  -2  -1   1 49874.7 991.345   3
  -2   1  -1 48832.6 1081.28   8
   2   1   2 1908.88 140.948   6
  -2  -1   2 1962.22 150.310   6
   2  -1  -2 2114.26 156.968   6
   2  -1  -2 2020.61 145.650   9
  -2  -1   2 2048.04 143.213   8
   2   1   2 2086.15 123.816   8
  -2   1  -2 1783.01 149.792   8
   2  -1  -2 1901.25 151.584   8
  -2   1  -2 2135.05 148.461   9
  -2  -1   2 2356.65 126.425   3
  -2  -1   2 2430.25 196.682   4
  -2   1  -2 2519.35 143.892   5
   2   1   3 24351.1 611.027   6
  -2  -1   3 25686.3 655.252   6
   2  -1  -3 24223.3 619.435   6
  -2   1  -3 25455.6 641.719   9
  -2  -1   3 25531.0 622.545   8
  -2  -1   3 25590.2 521.494   1
   2  -1  -3 25120.6 658.774   8
  -2   1  -3 24821.9 640.041   8
  -2  -1   3 24963.7 536.619   3
   2   1   3 25509.5 564.529   8
  -2   1  -3 24348.4 563.947   5
  -2  -1   4 10761.9 383.788   6
  -2  -1   4 10704.0 276.109   1
   2  -1  -4 11347.3 377.131   6
  -2   1  -4 11252.8 379.642   9
  -2   1  -4 10730.0 306.718   5
  -2  -1   4 11110.6 365.235   8
   2  -1  -4 11423.8 395.667   8
  -2   1  -4 10630.6 370.041   8
   2   1   4 11183.9 309.427   8
  -2  -1   4 11430.1 286.669   3
   2   1   4 10701.9 347.241   6
  -2  -1   5 6660.58 287.988   6
   2  -1  -5 6379.47 278.327   6
  -2   1  -5 6774.14 284.259   9
  -2  -1   5 6382.12 271.996   8
   2  -1  -5 6766.80 296.353   8
  -2   1  -5 6246.92 209.210   5
  -2   1  -5 6022.74 266.184   8
   2   1   5 6610.49 217.969   8
  -2  -1   5 6484.13 191.052   3
   2   1   5 5700.64 239.707   6
  -2  -1   6 1847.67 151.510   8
  -2   1  -6 1741.73 102.360   5
  -2  -1   6 1688.70 147.276   6
   2   1   6 1645.31 99.2356   8
   2  -1  -6 1610.73 134.331   1
   2  -1  -6 2328.38 177.988   6
   2  -1  -6 1796.81 150.969   8
  -2   1  -6 1762.33 140.804   8
   2   1   6 1530.24 119.316   6
  -2   1  -6 1814.00 147.376   9
   2  -1  -7 31297.8 773.657   8
  -2  -1   7 30729.8 765.017   6
  -2   1  -7 31187.2 764.468   9
  -2  -1   7 30055.7 743.503   8
  -2   1  -7 30491.1 730.423   8
  -2   1  -7 28678.7 597.226   5
   2   1   7 30175.0 625.817   8
   2   1   7 28135.8 676.435   6
   2  -1  -7 30511.4 723.109   1
  -2  -1   8 18976.4 558.055   6
   2  -1  -8 20017.5 574.040   8
  -2   1  -8 18100.3 398.144   5
  -2   1  -8 19563.0 563.508   9
   2  -1  -8 18923.0 520.501   1
  -2   1  -8 17927.7 521.203   8
   2   1   8 18966.9 429.087   8
   2   1   8 17400.4 472.080   6
  -2  -1   9 3861.74 224.138   6
  -2   1  -9 3694.87 205.532   8
   2  -1  -9 3569.61 201.986   1
  -2   1  -9 3468.88 121.250   5
   2  -1  -9 3890.71 229.473   8
   2   1   9 3633.74 146.746   8
  -2   1  -9 3939.18 226.757   9
   2   1   9 3446.97 171.513   6
   2  -1 -10 774.001 104.619   1
  -2  -1  10 908.546 112.893   6
  -2   1 -10 819.936 50.5619   5
   2  -1 -10 901.466 114.337   8
  -2   1 -10 783.551 103.535   8
   2   1  10 960.791 72.2293   8
   2   1  10 789.431 81.4763   6
  -2  -1  10 898.521 70.2188   2
  -2   1 -10 968.135 117.764   9
  -2   1 -11 5525.97 279.426   9
   2  -1 -11 5231.78 248.104   1
  -2  -1  11 5997.43 289.496   6
   2  -1 -11 5067.49 273.454   8
   2   1  11 5225.71 180.393   8
  -2   1 -11 5124.00 251.413   8
  -2  -1  11 4900.19 183.024   2
   2   1  11 4593.80 201.324   6
  -2  -1  12 6935.20 319.369   6
  -2   1 -12 6831.41 319.200   9
   2  -1 -12 6576.22 316.933   8
  -2   1 -12 6281.84 284.299   8
   2  -1 -12 6772.37 288.465   1
  -2  -1  12 6087.98 215.033   2
   2   1  12 5960.58 230.940   6
  -2   1 -13 5563.46 293.385   9
   2  -1 -13 5595.27 293.269   8
  -2   1 -13 5146.55 259.136   8
  -2   1 -13 5178.30 235.518   4
  -2  -1  13 5289.73 201.719   2
   2   1  13 5060.59 210.016   6
   2  -1 -13 5498.12 262.593   1
  -2  -1  13 5727.73 290.453   6
  -2  -1  14 16714.9 541.237   6
  -2   1 -14 15872.7 496.865   8
  -2   1 -14 16849.6 551.650   9
  -2  -1  14 15237.4 410.017   2
  -2   1 -14 15025.5 448.851   4
   2  -1 -14 15884.3 543.011   8
   2   1  14 15286.0 417.749   6
   2   1  15 4750.27 270.970   9
  -2  -1  15 4764.20 270.498   6
  -2   1 -15 4627.19 215.613   4
  -2   1 -15 5359.27 291.826   9
  -2  -1  15 5003.68 288.032   4
   2  -1 -15 4459.85 269.057   8
  -2   1 -15 4633.56 247.537   8
  -2  -1  15 4625.88 196.168   2
  -2  -1  15 4529.13 121.916   3
   2   1  15 4358.15 256.846   7
  -2  -1  16 18700.6 486.820   2
  -2   1 -16 18611.0 567.707   8
   2  -1 -16 17403.3 585.294   6
  -2  -1  16 19741.4 609.946   6
   2  -1 -16 19402.1 622.726   8
  -2  -1  16 19127.0 606.458   4
  -2  -1  16 17868.0 373.906   3
  -2   1 -16 18317.8 505.740   4
   2   1  16 18428.0 592.435   9
  -2   1 -16 19559.4 623.641   9
  -2  -1  17 2348.28 211.515   4
   2  -1 -17 2251.36 206.072   6
  -2  -1  17 1762.58 167.071   6
  -2   1 -17 1883.42 183.131   9
   2   1  17 1770.92 198.347   9
   2  -1 -17 1619.17 166.489   8
  -2  -1  17 1729.32 128.060   2
  -2   1 -17 1761.76 182.429   3
  -2   1 -17 1588.72 153.612   8
  -2  -1  17 1693.48 82.5995   3
  -2   1 -17 1688.60 129.427   4
  -2   1 -17 1561.76 146.274   7
   2  -1 -18 8588.95 390.603   6
  -2  -1  18 8864.43 391.145   6
   2   1  18 8276.36 379.690   9
  -2   1 -18 8584.64 400.698   9
  -2  -1  18 8737.49 391.575   4
   2  -1 -18 8552.99 399.049   8
  -2  -1  18 8492.84 310.931   2
  -2   1 -18 8838.59 369.430   8
  -2   1 -18 8299.50 390.229   3
  -2  -1  18 8693.84 228.521   3
  -2   1 -18 8619.54 311.047   4
  -2   1 -18 8432.96 355.342   7
  -2   1 -19 7391.09 336.832   7
   2   1  19 7492.14 369.441   9
  -2  -1  19 8138.04 373.420   6
   2  -1 -19 7221.30 364.260   6
  -2  -1  19 7405.67 294.849   2
  -2  -1  19 7714.18 369.005   4
   2  -1 -19 7302.12 370.455   8
  -2   1 -19 7155.64 336.677   8
  -2   1 -19 7858.73 380.972   3
  -2  -1  19 7649.28 218.792   3
  -2   1 -19 7077.96 280.861   4
  -2   1 -20 8855.43 380.061   7
  -2  -1  20 9704.27 427.252   5
   2  -1 -20 8921.13 408.659   6
   2   1  20 8771.60 405.257   9
   2  -1 -20 9181.97 420.778   8
  -2   1 -20 8167.07 305.776   4
  -2  -1  20 8916.45 402.637   4
  -2   1 -20 8596.30 383.387   8
  -2  -1  20 9049.56 253.075   3
  -2   1 -20 8618.49 407.715   3
  -2  -1  20 8324.64 324.668   2
   2  -1 -21 4894.44 304.149   6
  -2  -1  21 4946.47 300.116   4
  -2  -1  21 4798.48 299.558   5
   2  -1 -21 4698.12 300.537   8
  -2  -1  21 4383.45 233.742   2
  -2  -1  21 5030.96 182.225   3
  -2   1 -21 4684.28 297.969   3
  -2   1 -21 5022.62 290.474   8
  -2   1 -21 4592.25 272.963   7
  -2   1 -21 4533.69 217.213   4
   2   1  21 4580.83 289.017   9
  -2  -1  22 3674.95 260.590   5
   2  -1 -22 3534.10 262.155   6
  -2   1 -22 3535.75 257.424   3
   2  -1 -22 3563.28 264.698   8
  -2  -1  22 3633.00 255.967   4
  -2  -1  22 3354.04 206.240   2
  -2  -1  22 3631.52 157.586   3
  -2   1 -22 3421.64 242.362   8
  -2   1 -22 3734.67 247.024   7
  -2   1 -22 3330.26 182.844   4
   2   1  22 3150.08 242.319   9
  -2  -1  23 601.677 98.0658   2
  -2   1 -23 763.663 120.059   3
  -2   1 -23 598.878 80.9513   4
   2  -1 -23 816.440 134.714   8
   2  -1 -23 788.153 136.105   6
   2   1  23 884.982 148.121   9
  -2  -1  23 747.088 127.539   4
  -2  -1  23 781.196 126.527   5
  -2   1 -23 808.324 137.759   8
  -2   1 -23 776.715 121.938   7
   2   1  24 2496.84 222.929   9
  -2  -1  24 2993.06 203.587   2
   2  -1 -24 2558.24 233.718   6
  -2  -1  24 2666.37 228.829   4
  -2   1 -24 2741.62 229.405   8
  -2   1 -24 2845.71 225.639   7
  -2  -1  24 3158.25 249.260   5
  -2   1 -24 2496.15 157.522   4
   2  -1 -25 6170.73 360.509   6
   2   1  25 5929.18 347.398   9
  -2   1 -25 6249.36 341.696   7
  -2   1 -25 7047.76 361.356   8
  -2   1 -25 6353.90 257.531   4
  -2  -1  25 6499.04 355.085   4
   2  -1 -26 3821.45 291.661   6
  -2  -1  26 4354.64 294.031   4
   2   1  26 3967.76 288.660   9
  -2   1 -26 4407.47 293.163   8
  -2   1 -26 4525.68 291.845   7
  -2   1 -26 4288.42 203.349   4
  -2   1 -27 5652.84 235.136   4
   2  -1 -27 5425.10 344.253   6
  -2  -1  27 5592.12 335.137   4
   2   1  27 5470.52 333.637   9
  -2   1 -27 5375.48 333.911   8
  -2   1 -27 5779.77 341.687   7
  -2   1 -28 74.1832 39.1442   4
   2  -1 -28 284.027 117.440   6
   2   1  28 355.456 125.280   9
  -2  -1  28 170.311 88.7233   4
  -2   1 -28 464.026 130.815   8
  -2   1 -28 270.020 87.5292   7
   2  -1 -29 4630.20 324.438   6
  -2  -1  29 4106.43 292.285   4
   2   1  29 4205.03 299.170   9
  -2   1 -29 4684.31 315.960   8
  -2   1 -29 4252.01 298.851   7
  -2   1 -29 4561.47 204.971   4
   2   1  30 1193.93 167.808   9
  -2   1 -30 1277.00 103.846   4
   2  -1 -30 1394.54 191.204   6
  -2   1 -30 1228.61 189.378   2
  -2  -1  30 1278.66 171.649   4
  -2   1 -30 1299.48 177.744   8
  -2   1 -31 1033.15 174.819   2
  -2   1 -31 1336.63 103.442   4
   2  -1 -31 1279.08 187.091   6
  -2  -1  31 1145.57 165.639   4
   2   1  31 1412.59 183.234   9
  -2   1 -31 1211.94 175.262   8
  -2   1 -32 1613.54 110.529   4
   2  -1 -32 1767.66 212.645   6
   2   1  32 1423.15 182.816   9
  -2  -1  32 1312.61 174.773   4
  -2   1 -32 1402.71 189.721   8
  -2   1 -32 1905.47 231.713   2
  -2   1 -33 1414.60 206.648   2
   2   1  33 1848.76 215.066   9
  -2  -1  33 1737.33 199.153   4
  -2   1 -33 1674.76 108.714   4
   2  -1 -33 1367.65 194.471   6
  -2   1 -33 1886.97 211.230   8
  -2   1 -34 242.674 103.069   2
   2   1  34 530.474 139.601   9
   2  -1 -34 415.487 141.040   6
  -2  -1  34 367.772 117.348   4
  -2   1 -34 511.144 134.359   8
   2  -1 -35 5943.88 393.981   6
  -2  -1  35 6187.20 377.925   4
  -2   1 -35 5945.13 428.509   2
   2   1  35 5192.93 361.019   9
  -2   1 -35 5557.41 373.348   8
  -2   1 -36 729.495 166.290   2
  -2  -1  36 858.642 149.198   4
   2  -1 -36 933.659 170.976   6
   2   1  36 1068.90 173.228   9
  -2   1 -36 962.648 171.331   8
  -2   1 -37 997.273 184.615   2
   2  -1 -37 819.420 161.429   6
  -2  -1  37 801.522 141.168   4
   2   1  37 917.561 161.378   9
  -2   1 -37 1024.60 172.024   8
  -2  -1  38 346.894 111.105   4
  -2   1 -38 322.260 120.423   2
   2   1  38 495.282 122.804   9
   2  -1 -38 481.925 135.270   6
  -2   1 -38 290.051 108.466   8
  -2   1 -39 103.529 82.8967   2
   2  -1 -39 113.117 78.3921   6
  -2  -1  39 176.351 96.5664   4
   2   1  39 203.730 94.7502   9
  -2   1 -39 85.6599 79.9755   8
  -2   1 -40 606.022 155.615   2
   2  -1 -40 397.901 123.227   6
   2   1  40 615.457 138.496   9
  -2  -1  40 477.291 118.283   4
  -2   1 -40 506.765 128.161   8
  -2   1 -41 313.676 134.506   2
   2  -1 -41 221.204 113.393   6
  -2  -1  41 289.790 109.589   4
   2   1  41 343.813 116.576   9
  -2   1 -41 197.428 89.4724   8
   2   1  42 234.797 105.204   9
   2  -1 -42 471.750 139.569   6
  -2   1 -42 556.111 145.592   2
  -2  -1  42 270.358 96.0345   4
  -2   1 -42 438.250 130.469   8
   2  -1 -43 289.948 113.494   6
  -2   1 -43 378.225 149.171   2
   2   1  43 119.652 92.2143   9
  -2   1 -43 246.504 109.813   8
  -2  -1  43 302.979 99.7110   4
  -2  -1  44 97.5585 77.8364   4
   2  -1 -44 3.35864 85.5435   6
   2   1  44-98.7098 89.8938   9
  -2   1 -44-45.1726 84.6494   8
  -2   1 -44 155.260 128.255   2
  -2   1 -45 225.874 130.806   2
   2  -1 -45 60.0983 88.1627   6
  -2  -1  45 186.159 91.5585   4
   2   1  45 74.1778 84.5679   9
  -2   1 -45-23.5174 85.0680   8
   2  -1 -46 313.325 131.090   6
  -2   1 -46 262.499 128.483   2
   2   1  46 354.569 140.512   9
  -2   1 -46 40.1882 82.8123   8
   2   1  47 423.408 130.154   9
   2  -1 -47 502.548 150.979   6
  -2   1 -47 331.966 132.544   8
   2  -1 -48 46.9031 88.6485   6
   2   1  48 113.627 81.3854   9
  -2   1 -48 102.691 95.4890   8
   2   1  49 16.8544 84.4428   9
   2  -1 -49 162.305 103.811   6
  -2   1 -49 11.2325 94.8020   8
   2  -1 -50 313.809 121.909   6
   2   1  50 383.673 147.970   9
   2   1  51-281.484 123.234   9
   2   1  52-60.5752 110.831   9
   2   2 -47 579.662 150.540   6
   2  -2  47 893.950 202.442   9
[truncated: 515,134 more chars]
